# Supplementary material for: Bis[N-(pyridin-2-ylcarbon­yl)pyridine-2-carboxamidato]iron(III) perchlorate monohydrate
Source: Acta Crystallogr Sect E Struct Rep Online. 2011 Nov 16;67(Pt 12):m1765–6. doi: 10.1107/S1600536811047684 (PMC3238670; doi:10.1107/S1600536811047684)
Supplement: Supplementary file 1 [file e-67-m1765-sup1.cif]

##############################################################################
#                                                                            #
# This CIF contains the data in a paper accepted for publication in          #
# Acta Crystallographica Section E. It conforms to the requirements of       #
# Notes for Authors for Acta Crystallographica Section E, and has been       #
# peer reviewed under the auspices of the IUCr Commission on Journals.       #
#                                                                            #
# Full details of the Crystallographic Information File format               #
# are given in the paper "The Crystallographic Information File (CIF):       #
# a New Standard Archive File for Crystallography" by S. R. Hall, F. H.      #
# Allen and I. D. Brown [Acta Cryst. (1991), A47, 655-685].                  #
#                                                                            #
# The current version of the core CIF dictionary is obtainable from          #
# ftp://ftp.iucr.org/pub/cif_core.dic.                                       #
#                                                                            #
# Software is freely available for graphical display of the structure(s)     #
# in this CIF. For information consult the CIF software page                 #
# http://www.iucr.org/resources/cif/software.                                #
#                                                                            #
# This file may be used for bona fide research purposes within the           #
# scientific community so long as proper attribution is given to the journal # 
# article from which it was obtained.                                        #
#                                                                            #
##############################################################################
data_global
_audit_creation_method     ?
_journal_date_recd_electronic     2011-09-19
_journal_date_accepted     2011-11-10
_journal_name_full     'Acta Crystallographica, Section E'
_journal_year     2011
_journal_volume     67
_journal_issue     12
_journal_page_first     m1765
_journal_page_last     m1766
_journal_paper_category     QM
_journal_coeditor_code     JJ2105
_publ_contact_author_name     'Dr. Xi-Feng Li'
_publ_contact_author_address
;
 Pharmacy College
 Henan University of Traditional Chinese Medicine
 Zhengzhou
 450008
 China
;
_publ_contact_author_email     lxf_52@yeah.net
_publ_contact_author_fax     '86(371)65580716'
_publ_contact_author_phone     '86(371)65580716'
_publ_section_title
;
Bis[<i>N</i>-(pyridin-2-ylcarbonyl)pyridine-2-carboxamidato]iron(III)
perchlorate monohydrate
;
loop_
    _publ_author_name
    _publ_author_footnote
    _publ_author_address
    'Xi-Feng Li' ?
;
Pharmacy College
Henan University of Traditional Chinese Medicine
Zhengzhou 450008
People's Republic of China
;
    'Tian-Bao Qiu' ?
;
Pharmacy College
Henan University of Traditional Chinese Medicine
Zhengzhou 450008
People's Republic of China
;
    'Li-Xin Hu' ?
;
Pharmacy College
Henan University of Traditional Chinese Medicine
Zhengzhou 450008
People's Republic of China
;
    'Chun-Yue Hu' ?
;
Pharmacy College
Henan University of Traditional Chinese Medicine
Zhengzhou 450008
People's Republic of China
;
data_I
_audit_creation_method     SHELXL-97
_chemical_name_systematic
;
Bis[<i>N</i>-(pyridin-2-ylcarbonyl)pyridine-2-carboxamidato]iron(III)
perchlorate monohydrate
;
_chemical_name_common     ?
_chemical_formula_moiety     'C24 H16 Fe N6 O4 +, Cl O4 -, H2 O'
_chemical_formula_sum     'C24 H18 Cl Fe N6 O9'
_chemical_formula_iupac     '[Fe (C12 H8 N3 O2)2] Cl O4, H2 O'
_chemical_formula_weight     625.74
_chemical_melting_point     ?
_symmetry_cell_setting     triclinic
_symmetry_space_group_name_H-M     'P -1'
_symmetry_space_group_name_Hall     '-P 1'
loop_
    _symmetry_equiv_pos_as_xyz
    'x, y, z'
    '-x, -y, -z'
_cell_length_a     8.8828(8)
_cell_length_b     11.7228(3)
_cell_length_c     14.4551(9)
_cell_angle_alpha     109.931(3)
_cell_angle_beta     103.585(4)
_cell_angle_gamma     99.456(3)
_cell_volume     1325.39(15)
_cell_formula_units_Z     2
_cell_measurement_reflns_used     3005
_cell_measurement_theta_min     2.72
_cell_measurement_theta_max     23.63
_cell_measurement_temperature     298
_exptl_crystal_description     block
_exptl_crystal_colour     red
_exptl_crystal_size_max     0.20
_exptl_crystal_size_mid     0.14
_exptl_crystal_size_min     0.10
_exptl_crystal_density_diffrn     1.568
_exptl_crystal_density_meas     ?
_exptl_crystal_density_method     'not measured'
_exptl_crystal_F_000     638
_exptl_absorpt_coefficient_mu     0.734
_exptl_absorpt_correction_type     multi-scan
_exptl_absorpt_process_details     '(SADABS; Sheldrick, 2008)'
_exptl_absorpt_correction_T_min     0.8671
_exptl_absorpt_correction_T_max     0.9302
_exptl_special_details     ?
_diffrn_ambient_temperature     298
_diffrn_radiation_type     MoK\a
_diffrn_radiation_wavelength     0.71073
_diffrn_radiation_source     'fine-focus sealed tube'
_diffrn_radiation_monochromator     graphite
_diffrn_measurement_device_type     'Bruker APEXII CCD area-detector'
_diffrn_measurement_method     'phi and omega scans'
_diffrn_detector_area_resol_mean     ?
_diffrn_reflns_number     8065
_diffrn_reflns_av_R_equivalents     0.0213
_diffrn_reflns_av_sigmaI/netI     0.0496
_diffrn_reflns_theta_min     1.58
_diffrn_reflns_theta_max     27.62
_diffrn_reflns_theta_full     25.50
_diffrn_measured_fraction_theta_max     0.951
_diffrn_measured_fraction_theta_full     0.988
_diffrn_reflns_limit_h_min     -9
_diffrn_reflns_limit_h_max     11
_diffrn_reflns_limit_k_min     -15
_diffrn_reflns_limit_k_max     10
_diffrn_reflns_limit_l_min     -18
_diffrn_reflns_limit_l_max     18
_diffrn_standards_number     ?
_diffrn_standards_interval_count     ?
_diffrn_standards_interval_time     ?
_diffrn_standards_decay_%     ?
_refine_special_details
;
Refinement of <i>F</i>^2^ against ALL reflections. The weighted <i>R</i>-factor
<i>wR</i> and goodness of fit <i>S</i> are based on <i>F</i>^2^, conventional
<i>R</i>-factors <i>R</i> are based on <i>F</i>, with <i>F</i> set to <i>z</i>
56<i>b</i>8 ero for negative <i>F</i>^2^. The threshold expression of
<i>F</i>^2^ > \s(<i>F</i>^2^) is used only for calculating
<i>R</i>-factors(gt) <i>etc</i>. and is not relevant to the choice of
reflections for refinement. <i>R</i>-factors based on <i>F</i>^2^ are
statistically about twice as large as those based on <i>F</i>, and <i>R</i>-
factors based on ALL data will be even larger.
;
_reflns_number_total     5880
_reflns_number_gt     4516
_reflns_threshold_expression     I>2sigma(I)
_refine_ls_structure_factor_coef     Fsqd
_refine_ls_matrix_type     full
_refine_ls_R_factor_all     0.0700
_refine_ls_R_factor_gt     0.0526
_refine_ls_wR_factor_gt     0.1506
_refine_ls_wR_factor_ref     0.1653
_refine_ls_goodness_of_fit_ref     1.057
_refine_ls_restrained_S_all     1.064
_refine_ls_number_reflns     5880
_refine_ls_number_parameters     407
_refine_ls_number_restraints     50
_refine_ls_hydrogen_treatment     mixed
_refine_ls_weighting_scheme     calc
_refine_ls_weighting_details
         'calc w=1/[\s^2^(Fo^2^)+(0.0989P)^2^+0.1594P] where P=(Fo^2^+2Fc^2^)/3'
_atom_sites_solution_hydrogens     geom
_atom_sites_solution_primary     direct
_atom_sites_solution_secondary     difmap
_refine_ls_shift/su_max     0.005
_refine_ls_shift/su_mean     0.000
_refine_diff_density_max     0.700
_refine_diff_density_min     -0.401
_refine_ls_extinction_method     none
_refine_ls_extinction_coef     ?
loop_
    _atom_type_symbol
    _atom_type_description
    _atom_type_scat_dispersion_real
    _atom_type_scat_dispersion_imag
    _atom_type_scat_source
    'C' 'C' 0.0033 0.0016
                         'International Tables Vol C Tables 4.2.6.8 and 6.1.1.4'
    'H' 'H' 0.0000 0.0000
                         'International Tables Vol C Tables 4.2.6.8 and 6.1.1.4'
    'N' 'N' 0.0061 0.0033
                         'International Tables Vol C Tables 4.2.6.8 and 6.1.1.4'
    'O' 'O' 0.0106 0.0060
                         'International Tables Vol C Tables 4.2.6.8 and 6.1.1.4'
    'Fe' 'Fe' 0.3463 0.8444
                         'International Tables Vol C Tables 4.2.6.8 and 6.1.1.4'
    'Cl' 'Cl' 0.1484 0.1585
                         'International Tables Vol C Tables 4.2.6.8 and 6.1.1.4'
_computing_data_collection     'APEX2 (Bruker, 2007)'
_computing_cell_refinement     'SAINT (Bruker, 2007)'
_computing_data_reduction     'SAINT (Bruker, 2007)'
_computing_structure_solution     'SHELXS97 (Sheldrick, 2008)'
_computing_structure_refinement     'SHELXS97 (Sheldrick, 2008)'
_computing_molecular_graphics     'SHELXTL (Sheldrick, 2008)'
_computing_publication_material     'publCIF (Westrip, 2010)'
loop_
    _atom_site_type_symbol
    _atom_site_label
    _atom_site_fract_x
    _atom_site_fract_y
    _atom_site_fract_z
    _atom_site_U_iso_or_equiv
    _atom_site_adp_type
    _atom_site_calc_flag
    _atom_site_refinement_flags
    _atom_site_occupancy
    _atom_site_symmetry_multiplicity
    _atom_site_disorder_assembly
    _atom_site_disorder_group
    Fe Fe1 0.58172(4) 0.31372(3) 0.72928(3) 0.03208(11) Uani d . 1 1 . .
    Cl Cl1 0.08364(11) 0.27277(9) 0.31279(8) 0.0707(3) Uani d D 1 1 . .
    O O1W -0.3468(9) -0.0077(8) 0.1161(7) 0.138(2) Uani d PD 0.520(5) 1 A 1
    H H1W1 -0.260(3) -0.007(9) 0.100(5) 0.208 Uiso d PD 0.520(5) 1 A 1
    H H1W2 -0.409(6) -0.071(7) 0.064(6) 0.208 Uiso d PD 0.520(5) 1 A 1
    O O1W' -0.3403(10) 0.1088(9) 0.1280(8) 0.138(2) Uani d PD 0.480(5) 1 A 2
    H H1W3 -0.434(4) 0.075(7) 0.089(6) 0.208 Uiso d PD 0.480(5) 1 A 2
    H H1W4 -0.338(13) 0.074(5) 0.171(4) 0.208 Uiso d PD 0.480(5) 1 A 2
    O O1A 0.6988(7) 0.6549(5) 0.9646(4) 0.0645(14) Uani d PU 0.622(7) 1 B 1
    O O2A 0.8091(7) 0.4809(5) 1.0372(4) 0.0649(14) Uani d PU 0.622(7) 1 B 1
    O O1B 0.6349(13) 0.6377(9) 0.9628(8) 0.0645(14) Uani d PU 0.378(7) 1 B 2
    O O2B 0.7488(13) 0.4655(10) 1.0392(8) 0.0649(14) Uani d PU 0.378(7) 1 B 2
    O O3 0.5582(2) 0.1375(2) 0.43325(14) 0.0472(5) Uani d . 1 1 . .
    O O4 0.2819(2) 0.02485(19) 0.47266(14) 0.0438(5) Uani d . 1 1 . .
    O O5 0.1944(4) 0.3923(3) 0.3485(3) 0.1119(15) Uani d PD 0.887(4) 1 C 1
    O O6 0.0713(5) 0.2023(4) 0.2094(2) 0.153(2) Uani d PD 0.887(4) 1 C 1
    O O7 -0.0680(3) 0.2885(4) 0.3206(3) 0.1280(16) Uani d PD 0.887(4) 1 C 1
    O O8 0.1436(6) 0.2088(3) 0.3751(3) 0.155(2) Uani d PD 0.887(4) 1 C 1
    O O5A 0.1129(12) 0.3944(5) 0.3903(6) 0.1119(15) Uani d PD 0.113(4) 1 C 2
    O O6A -0.0561(7) 0.1927(8) 0.3105(8) 0.153(2) Uani d PD 0.113(4) 1 C 2
    O O7A 0.0631(15) 0.2805(10) 0.2154(4) 0.1280(16) Uani d PD 0.113(4) 1 C 2
    O O8A 0.2168(8) 0.2240(9) 0.3367(10) 0.155(2) Uani d PD 0.113(4) 1 C 2
    N N1 0.5132(3) 0.4529(2) 0.69872(17) 0.0360(5) Uani d . 1 1 . .
    N N2 0.6593(3) 0.4400(2) 0.86762(17) 0.0415(6) Uani d . 1 1 B .
    N N3 0.6736(3) 0.2127(2) 0.80085(17) 0.0361(5) Uani d . 1 1 . .
    N N4 0.7769(3) 0.3479(2) 0.69072(17) 0.0366(5) Uani d . 1 1 . .
    N N5 0.5024(2) 0.1912(2) 0.59060(16) 0.0335(5) Uani d . 1 1 . .
    N N6 0.3654(3) 0.2409(2) 0.73032(16) 0.0355(5) Uani d . 1 1 . .
    C C1 0.4350(3) 0.4494(3) 0.6055(2) 0.0417(6) Uani d . 1 1 . .
    H H1 0.4102 0.3760 0.5466 0.050 Uiso calc R 1 1 . .
    C C2 0.3910(4) 0.5550(3) 0.5964(3) 0.0526(8) Uani d . 1 1 . .
    H H2 0.3361 0.5510 0.5317 0.063 Uiso calc R 1 1 . .
    C C3 0.4283(4) 0.6644(3) 0.6823(3) 0.0615(9) Uani d . 1 1 . .
    H H3 0.3998 0.7352 0.6766 0.074 Uiso calc R 1 1 . .
    C C4 0.5083(5) 0.6674(3) 0.7770(3) 0.0612(9) Uani d . 1 1 . .
    H H4 0.5347 0.7402 0.8367 0.073 Uiso calc R 1 1 . .
    C C5 0.5489(4) 0.5612(3) 0.7822(2) 0.0449(7) Uani d . 1 1 B .
    C C6 0.6359(4) 0.5582(3) 0.8833(2) 0.0559(9) Uani d . 1 1 . .
    C C7 0.7348(4) 0.4089(3) 0.9468(2) 0.0538(8) Uani d . 1 1 . .
    C C8 0.7429(4) 0.2746(3) 0.9043(2) 0.0470(7) Uani d . 1 1 B .
    C C9 0.8163(5) 0.2199(4) 0.9657(3) 0.0657(10) Uani d . 1 1 . .
    H H9 0.8666 0.2659 1.0363 0.079 Uiso calc R 1 1 B .
    C C10 0.8141(5) 0.0945(4) 0.9200(3) 0.0707(10) Uani d . 1 1 B .
    H H10 0.8604 0.0540 0.9599 0.085 Uiso calc R 1 1 . .
    C C11 0.7430(4) 0.0316(3) 0.8159(3) 0.0568(8) Uani d . 1 1 . .
    H H11 0.7417 -0.0523 0.7840 0.068 Uiso calc R 1 1 B .
    C C12 0.6729(3) 0.0915(3) 0.7576(2) 0.0424(6) Uani d . 1 1 B .
    H H12 0.6241 0.0470 0.6866 0.051 Uiso calc R 1 1 . .
    C C13 0.9227(3) 0.4269(3) 0.7516(2) 0.0467(7) Uani d . 1 1 . .
    H H13 0.9385 0.4723 0.8215 0.056 Uiso calc R 1 1 . .
    C C14 1.0488(4) 0.4418(3) 0.7125(3) 0.0570(9) Uani d . 1 1 . .
    H H14 1.1484 0.4963 0.7559 0.068 Uiso calc R 1 1 . .
    C C15 1.0272(4) 0.3770(4) 0.6108(3) 0.0609(9) Uani d . 1 1 . .
    H H15 1.1114 0.3880 0.5839 0.073 Uiso calc R 1 1 . .
    C C16 0.8785(3) 0.2938(3) 0.5464(3) 0.0492(7) Uani d . 1 1 . .
    H H16 0.8617 0.2477 0.4765 0.059 Uiso calc R 1 1 . .
    C C17 0.7584(3) 0.2822(3) 0.5893(2) 0.0373(6) Uani d . 1 1 . .
    C C18 0.5952(3) 0.1934(2) 0.5270(2) 0.0356(6) Uani d . 1 1 . .
    C C19 0.3515(3) 0.1088(2) 0.55652(19) 0.0330(5) Uani d . 1 1 . .
    C C20 0.2785(3) 0.1384(2) 0.64330(19) 0.0345(6) Uani d . 1 1 . .
    C C21 0.1325(3) 0.0665(3) 0.6333(2) 0.0464(7) Uani d . 1 1 . .
    H H21 0.0782 -0.0058 0.5739 0.056 Uiso calc R 1 1 . .
    C C22 0.0673(4) 0.1040(4) 0.7139(3) 0.0570(9) Uani d . 1 1 . .
    H H22 -0.0321 0.0577 0.7089 0.068 Uiso calc R 1 1 . .
    C C23 0.1517(4) 0.2100(4) 0.8003(3) 0.0559(8) Uani d . 1 1 . .
    H H23 0.1089 0.2379 0.8542 0.067 Uiso calc R 1 1 . .
    C C24 0.3021(3) 0.2759(3) 0.8075(2) 0.0429(7) Uani d . 1 1 . .
    H H24 0.3603 0.3464 0.8677 0.052 Uiso calc R 1 1 . .
loop_
    _atom_site_aniso_label
    _atom_site_aniso_U_11
    _atom_site_aniso_U_22
    _atom_site_aniso_U_33
    _atom_site_aniso_U_12
    _atom_site_aniso_U_13
    _atom_site_aniso_U_23
    Fe1 0.03236(19) 0.03226(19) 0.02527(17) 0.00582(14) 0.00651(14) 0.00684(14)
    Cl1 0.0706(5) 0.0586(5) 0.0855(6) 0.0197(4) 0.0324(5) 0.0253(5)
    O1W 0.112(4) 0.135(4) 0.175(6) 0.048(4) 0.013(4) 0.084(5)
    O1W' 0.112(4) 0.135(4) 0.175(6) 0.048(4) 0.013(4) 0.084(5)
    O1A 0.088(4) 0.0408(16) 0.0411(13) 0.015(2) 0.003(2) 0.0007(12)
    O2A 0.076(4) 0.0571(17) 0.0343(12) 0.018(2) -0.009(2) 0.0030(12)
    O1B 0.088(4) 0.0408(16) 0.0411(13) 0.015(2) 0.003(2) 0.0007(12)
    O2B 0.076(4) 0.0571(17) 0.0343(12) 0.018(2) -0.009(2) 0.0030(12)
    O3 0.0503(11) 0.0521(12) 0.0297(9) 0.0037(9) 0.0138(8) 0.0086(9)
    O4 0.0392(10) 0.0434(11) 0.0308(9) 0.0001(8) 0.0061(8) 0.0017(8)
    O5 0.084(2) 0.071(2) 0.164(4) 0.0011(19) 0.025(2) 0.045(2)
    O6 0.146(4) 0.202(5) 0.093(3) 0.092(4) 0.040(3) 0.014(3)
    O7 0.089(2) 0.135(4) 0.187(4) 0.047(2) 0.084(2) 0.061(3)
    O8 0.213(5) 0.107(3) 0.169(5) 0.055(3) 0.043(4) 0.089(3)
    O5A 0.084(2) 0.071(2) 0.164(4) 0.0011(19) 0.025(2) 0.045(2)
    O6A 0.146(4) 0.202(5) 0.093(3) 0.092(4) 0.040(3) 0.014(3)
    O7A 0.089(2) 0.135(4) 0.187(4) 0.047(2) 0.084(2) 0.061(3)
    O8A 0.213(5) 0.107(3) 0.169(5) 0.055(3) 0.043(4) 0.089(3)
    N1 0.0355(11) 0.0365(11) 0.0351(11) 0.0074(9) 0.0103(9) 0.0147(9)
    N2 0.0504(13) 0.0337(11) 0.0282(10) 0.0090(10) 0.0025(10) 0.0052(9)
    N3 0.0358(11) 0.0370(11) 0.0333(11) 0.0090(9) 0.0107(9) 0.0115(9)
    N4 0.0338(10) 0.0342(11) 0.0350(11) 0.0042(9) 0.0040(9) 0.0125(9)
    N5 0.0301(10) 0.0370(11) 0.0265(10) 0.0049(9) 0.0088(8) 0.0060(9)
    N6 0.0361(11) 0.0378(11) 0.0284(10) 0.0075(9) 0.0101(8) 0.0092(9)
    C1 0.0352(13) 0.0517(16) 0.0361(13) 0.0072(12) 0.0089(11) 0.0184(12)
    C2 0.0504(16) 0.0660(19) 0.0548(17) 0.0216(15) 0.0160(13) 0.0375(15)
    C3 0.070(2) 0.0612(19) 0.075(2) 0.0331(16) 0.0305(17) 0.0400(17)
    C4 0.083(2) 0.0467(17) 0.0556(19) 0.0259(17) 0.0209(17) 0.0192(15)
    C5 0.0553(16) 0.0360(14) 0.0368(14) 0.0100(13) 0.0106(12) 0.0103(12)
    C6 0.080(2) 0.0402(16) 0.0366(15) 0.0173(16) 0.0085(15) 0.0087(13)
    C7 0.070(2) 0.0501(17) 0.0300(14) 0.0170(16) 0.0021(13) 0.0107(13)
    C8 0.0546(17) 0.0466(16) 0.0360(14) 0.0142(14) 0.0079(12) 0.0159(12)
    C9 0.086(2) 0.069(2) 0.0423(17) 0.0322(19) 0.0092(16) 0.0248(16)
    C10 0.090(2) 0.076(2) 0.071(2) 0.046(2) 0.0302(19) 0.0451(19)
    C11 0.0686(19) 0.0473(16) 0.069(2) 0.0259(15) 0.0326(16) 0.0277(15)
    C12 0.0433(14) 0.0413(14) 0.0449(15) 0.0119(12) 0.0204(12) 0.0153(12)
    C13 0.0346(14) 0.0465(16) 0.0463(16) 0.0011(12) 0.0009(12) 0.0155(13)
    C14 0.0333(14) 0.064(2) 0.066(2) 0.0034(14) 0.0050(14) 0.0280(17)
    C15 0.0365(15) 0.077(2) 0.075(2) 0.0094(15) 0.0228(15) 0.0366(19)
    C16 0.0407(14) 0.0607(18) 0.0533(16) 0.0136(13) 0.0218(12) 0.0261(14)
    C17 0.0361(13) 0.0408(13) 0.0377(13) 0.0106(11) 0.0131(10) 0.0177(11)
    C18 0.0386(13) 0.0373(13) 0.0305(12) 0.0100(11) 0.0114(10) 0.0125(10)
    C19 0.0328(12) 0.0337(12) 0.0271(11) 0.0074(10) 0.0054(10) 0.0088(10)
    C20 0.0319(12) 0.0367(13) 0.0303(12) 0.0081(10) 0.0071(10) 0.0100(10)
    C21 0.0363(14) 0.0549(17) 0.0410(15) 0.0045(13) 0.0113(12) 0.0146(13)
    C22 0.0376(15) 0.077(2) 0.0498(17) 0.0029(15) 0.0177(13) 0.0208(16)
    C23 0.0475(16) 0.077(2) 0.0464(16) 0.0181(15) 0.0254(13) 0.0199(16)
    C24 0.0480(15) 0.0450(15) 0.0330(13) 0.0125(12) 0.0173(11) 0.0091(12)
_geom_special_details
;
All e.s.d.'s (except the e.s.d. in the dihedral angle between two l.s. planes)
are estimated using the full covariance matrix. The cell e.s.d.'s are taken
into account individually in the estimation of e.s.d.'s in distances, angles
and torsion angles; correlations between e.s.d.'s in cell parameters are only
used when they are defined by crystal symmetry. An approximate (isotropic)
treatment of cell e.s.d.'s is used for estimating e.s.d.'s involving l.s.
planes.
;
loop_
    _geom_bond_atom_site_label_1
    _geom_bond_atom_site_label_2
    _geom_bond_site_symmetry_2
    _geom_bond_distance
    _geom_bond_publ_flag
    Fe1 N5 . 1.902(2) y
    Fe1 N2 . 1.914(2) y
    Fe1 N4 . 1.964(2) y
    Fe1 N3 . 1.974(2) y
    Fe1 N6 . 1.976(2) y
    Fe1 N1 . 1.979(2) y
    Cl1 O6 . 1.407(3) ?
    Cl1 O7A . 1.412(4) ?
    Cl1 O6A . 1.414(4) ?
    Cl1 O7 . 1.414(3) ?
    Cl1 O5A . 1.417(4) ?
    Cl1 O8A . 1.418(4) ?
    Cl1 O5 . 1.419(3) ?
    Cl1 O8 . 1.422(3) ?
    O1W H1W1 . 0.85(2) ?
    O1W H1W2 . 0.84(2) ?
    O1W H1W3 . 1.43(8) ?
    O1W H1W4 . 0.99(7) ?
    O1W' H1W3 . 0.828(19) ?
    O1W' H1W4 . 0.85(2) ?
    O1A C6 . 1.246(5) ?
    O2A C7 . 1.230(6) ?
    O1B C6 . 1.211(10) ?
    O2B C7 . 1.237(11) ?
    O3 C18 . 1.220(3) ?
    O4 C19 . 1.206(3) ?
    N1 C5 . 1.346(3) ?
    N1 C1 . 1.347(3) ?
    N2 C7 . 1.378(4) ?
    N2 C6 . 1.385(4) ?
    N3 C12 . 1.342(4) ?
    N3 C8 . 1.350(4) ?
    N4 C13 . 1.351(3) ?
    N4 C17 . 1.358(3) ?
    N5 C18 . 1.375(3) ?
    N5 C19 . 1.383(3) ?
    N6 C24 . 1.337(3) ?
    N6 C20 . 1.353(3) ?
    C1 C2 . 1.395(4) ?
    C1 H1 . 0.9300 ?
    C2 C3 . 1.371(5) ?
    C2 H2 . 0.9300 ?
    C3 C4 . 1.372(5) ?
    C3 H3 . 0.9300 ?
    C4 C5 . 1.372(4) ?
    C4 H4 . 0.9300 ?
    C5 C6 . 1.499(4) ?
    C7 C8 . 1.503(4) ?
    C8 C9 . 1.370(5) ?
    C9 C10 . 1.386(5) ?
    C9 H9 . 0.9300 ?
    C10 C11 . 1.361(5) ?
    C10 H10 . 0.9300 ?
    C11 C12 . 1.375(4) ?
    C11 H11 . 0.9300 ?
    C12 H12 . 0.9300 ?
    C13 C14 . 1.381(5) ?
    C13 H13 . 0.9300 ?
    C14 C15 . 1.354(5) ?
    C14 H14 . 0.9300 ?
    C15 C16 . 1.394(4) ?
    C15 H15 . 0.9300 ?
    C16 C17 . 1.365(4) ?
    C16 H16 . 0.9300 ?
    C17 C18 . 1.499(4) ?
    C19 C20 . 1.508(4) ?
    C20 C21 . 1.372(4) ?
    C21 C22 . 1.392(4) ?
    C21 H21 . 0.9300 ?
    C22 C23 . 1.364(5) ?
    C22 H22 . 0.9300 ?
    C23 C24 . 1.391(4) ?
    C23 H23 . 0.9300 ?
    C24 H24 . 0.9300 ?
loop_
    _geom_angle_atom_site_label_1
    _geom_angle_atom_site_label_2
    _geom_angle_atom_site_label_3
    _geom_angle_site_symmetry_1
    _geom_angle_site_symmetry_3
    _geom_angle
    _geom_angle_publ_flag
    N5 Fe1 N2 . . 178.54(10) ?
    N5 Fe1 N4 . . 82.29(9) ?
    N2 Fe1 N4 . . 97.79(10) ?
    N5 Fe1 N3 . . 99.81(9) ?
    N2 Fe1 N3 . . 81.65(9) ?
    N4 Fe1 N3 . . 90.49(9) ?
    N5 Fe1 N6 . . 82.06(9) ?
    N2 Fe1 N6 . . 97.90(10) ?
    N4 Fe1 N6 . . 164.25(9) ?
    N3 Fe1 N6 . . 90.42(9) ?
    N5 Fe1 N1 . . 96.77(9) ?
    N2 Fe1 N1 . . 81.76(10) ?
    N4 Fe1 N1 . . 91.62(9) ?
    N3 Fe1 N1 . . 163.41(9) ?
    N6 Fe1 N1 . . 91.98(9) ?
    O6 Cl1 O6A . . 94.3(5) ?
    O7A Cl1 O6A . . 110.0(4) ?
    O6 Cl1 O7 . . 110.5(2) ?
    O7A Cl1 O7 . . 96.5(6) ?
    O6A Cl1 O7 . . 46.1(4) ?
    O6 Cl1 O5A . . 146.3(5) ?
    O7A Cl1 O5A . . 109.7(4) ?
    O6A Cl1 O5A . . 109.4(4) ?
    O7 Cl1 O5A . . 73.5(4) ?
    O6 Cl1 O8A . . 84.0(6) ?
    O7A Cl1 O8A . . 109.5(4) ?
    O6A Cl1 O8A . . 109.3(4) ?
    O7 Cl1 O8A . . 150.4(5) ?
    O5A Cl1 O8A . . 109.0(4) ?
    O6 Cl1 O5 . . 109.3(2) ?
    O7A Cl1 O5 . . 82.8(4) ?
    O6A Cl1 O5 . . 152.3(4) ?
    O7 Cl1 O5 . . 109.7(2) ?
    O8A Cl1 O5 . . 87.9(4) ?
    O6 Cl1 O8 . . 108.8(2) ?
    O7A Cl1 O8 . . 144.5(5) ?
    O6A Cl1 O8 . . 75.9(4) ?
    O7 Cl1 O8 . . 110.1(2) ?
    O5A Cl1 O8 . . 100.3(4) ?
    O5 Cl1 O8 . . 108.3(2) ?
    H1W1 O1W H1W2 . . 99(3) ?
    H1W1 O1W H1W3 . . 115(9) ?
    H1W2 O1W H1W3 . . 92(8) ?
    H1W1 O1W H1W4 . . 111(8) ?
    H1W2 O1W H1W4 . . 145(8) ?
    H1W3 O1W H1W4 . . 61(4) ?
    H1W3 O1W' H1W4 . . 100(3) ?
    C5 N1 C1 . . 118.1(3) ?
    C5 N1 Fe1 . . 114.70(19) ?
    C1 N1 Fe1 . . 127.2(2) ?
    C7 N2 C6 . . 123.1(2) ?
    C7 N2 Fe1 . . 118.6(2) ?
    C6 N2 Fe1 . . 118.30(19) ?
    C12 N3 C8 . . 118.1(3) ?
    C12 N3 Fe1 . . 126.92(19) ?
    C8 N3 Fe1 . . 114.95(19) ?
    C13 N4 C17 . . 117.8(2) ?
    C13 N4 Fe1 . . 128.3(2) ?
    C17 N4 Fe1 . . 113.95(17) ?
    C18 N5 C19 . . 122.9(2) ?
    C18 N5 Fe1 . . 117.98(16) ?
    C19 N5 Fe1 . . 119.04(17) ?
    C24 N6 C20 . . 118.1(2) ?
    C24 N6 Fe1 . . 127.95(19) ?
    C20 N6 Fe1 . . 113.76(17) ?
    N1 C1 C2 . . 120.7(3) ?
    N1 C1 H1 . . 119.7 ?
    C2 C1 H1 . . 119.7 ?
    C3 C2 C1 . . 120.4(3) ?
    C3 C2 H2 . . 119.8 ?
    C1 C2 H2 . . 119.8 ?
    C2 C3 C4 . . 118.6(3) ?
    C2 C3 H3 . . 120.7 ?
    C4 C3 H3 . . 120.7 ?
    C3 C4 C5 . . 118.9(3) ?
    C3 C4 H4 . . 120.6 ?
    C5 C4 H4 . . 120.6 ?
    N1 C5 C4 . . 123.3(3) ?
    N1 C5 C6 . . 115.2(3) ?
    C4 C5 C6 . . 121.5(3) ?
    O1B C6 N2 . . 127.9(6) ?
    O1A C6 N2 . . 126.1(4) ?
    O1B C6 C5 . . 118.5(6) ?
    O1A C6 C5 . . 122.9(4) ?
    N2 C6 C5 . . 110.1(2) ?
    O2A C7 N2 . . 127.3(4) ?
    O2B C7 N2 . . 124.6(6) ?
    O2A C7 C8 . . 121.7(4) ?
    O2B C7 C8 . . 121.9(6) ?
    N2 C7 C8 . . 110.1(2) ?
    N3 C8 C9 . . 122.7(3) ?
    N3 C8 C7 . . 114.7(3) ?
    C9 C8 C7 . . 122.5(3) ?
    C8 C9 C10 . . 118.5(3) ?
    C8 C9 H9 . . 120.7 ?
    C10 C9 H9 . . 120.7 ?
    C11 C10 C9 . . 118.8(3) ?
    C11 C10 H10 . . 120.6 ?
    C9 C10 H10 . . 120.6 ?
    C10 C11 C12 . . 120.4(3) ?
    C10 C11 H11 . . 119.8 ?
    C12 C11 H11 . . 119.8 ?
    N3 C12 C11 . . 121.4(3) ?
    N3 C12 H12 . . 119.3 ?
    C11 C12 H12 . . 119.3 ?
    N4 C13 C14 . . 121.4(3) ?
    N4 C13 H13 . . 119.3 ?
    C14 C13 H13 . . 119.3 ?
    C15 C14 C13 . . 119.9(3) ?
    C15 C14 H14 . . 120.0 ?
    C13 C14 H14 . . 120.0 ?
    C14 C15 C16 . . 119.8(3) ?
    C14 C15 H15 . . 120.1 ?
    C16 C15 H15 . . 120.1 ?
    C17 C16 C15 . . 117.8(3) ?
    C17 C16 H16 . . 121.1 ?
    C15 C16 H16 . . 121.1 ?
    N4 C17 C16 . . 123.3(3) ?
    N4 C17 C18 . . 115.0(2) ?
    C16 C17 C18 . . 121.8(3) ?
    O3 C18 N5 . . 128.6(2) ?
    O3 C18 C17 . . 121.5(2) ?
    N5 C18 C17 . . 109.9(2) ?
    O4 C19 N5 . . 128.7(3) ?
    O4 C19 C20 . . 122.2(2) ?
    N5 C19 C20 . . 109.0(2) ?
    N6 C20 C21 . . 122.7(3) ?
    N6 C20 C19 . . 115.6(2) ?
    C21 C20 C19 . . 121.7(2) ?
    C20 C21 C22 . . 118.7(3) ?
    C20 C21 H21 . . 120.6 ?
    C22 C21 H21 . . 120.6 ?
    C23 C22 C21 . . 118.8(3) ?
    C23 C22 H22 . . 120.6 ?
    C21 C22 H22 . . 120.6 ?
    C22 C23 C24 . . 119.7(3) ?
    C22 C23 H23 . . 120.1 ?
    C24 C23 H23 . . 120.1 ?
    N6 C24 C23 . . 121.8(3) ?
    N6 C24 H24 . . 119.1 ?
    C23 C24 H24 . . 119.1 ?
loop_
    _geom_torsion_atom_site_label_1
    _geom_torsion_atom_site_label_2
    _geom_torsion_atom_site_label_3
    _geom_torsion_atom_site_label_4
    _geom_torsion_site_symmetry_1
    _geom_torsion_site_symmetry_2
    _geom_torsion_site_symmetry_3
    _geom_torsion_site_symmetry_4
    _geom_torsion
    _geom_torsion_publ_flag
    N5 Fe1 N1 C5 . . . . 179.5(2) ?
    N2 Fe1 N1 C5 . . . . -0.5(2) ?
    N4 Fe1 N1 C5 . . . . -98.1(2) ?
    N3 Fe1 N1 C5 . . . . -0.9(4) ?
    N6 Fe1 N1 C5 . . . . 97.2(2) ?
    N5 Fe1 N1 C1 . . . . 0.3(2) ?
    N2 Fe1 N1 C1 . . . . -179.7(2) ?
    N4 Fe1 N1 C1 . . . . 82.7(2) ?
    N3 Fe1 N1 C1 . . . . 179.9(3) ?
    N6 Fe1 N1 C1 . . . . -82.0(2) ?
    N4 Fe1 N2 C7 . . . . -89.8(3) ?
    N3 Fe1 N2 C7 . . . . -0.4(2) ?
    N6 Fe1 N2 C7 . . . . 88.8(3) ?
    N1 Fe1 N2 C7 . . . . 179.7(3) ?
    N4 Fe1 N2 C6 . . . . 90.6(3) ?
    N3 Fe1 N2 C6 . . . . 180.0(3) ?
    N6 Fe1 N2 C6 . . . . -90.8(3) ?
    N1 Fe1 N2 C6 . . . . 0.1(2) ?
    N5 Fe1 N3 C12 . . . . -0.7(2) ?
    N2 Fe1 N3 C12 . . . . 179.3(2) ?
    N4 Fe1 N3 C12 . . . . -82.9(2) ?
    N6 Fe1 N3 C12 . . . . 81.3(2) ?
    N1 Fe1 N3 C12 . . . . 179.7(3) ?
    N5 Fe1 N3 C8 . . . . 179.6(2) ?
    N2 Fe1 N3 C8 . . . . -0.5(2) ?
    N4 Fe1 N3 C8 . . . . 97.3(2) ?
    N6 Fe1 N3 C8 . . . . -98.4(2) ?
    N1 Fe1 N3 C8 . . . . 0.0(4) ?
    N5 Fe1 N4 C13 . . . . -174.4(3) ?
    N2 Fe1 N4 C13 . . . . 7.1(3) ?
    N3 Fe1 N4 C13 . . . . -74.6(3) ?
    N6 Fe1 N4 C13 . . . . -167.9(3) ?
    N1 Fe1 N4 C13 . . . . 89.0(3) ?
    N5 Fe1 N4 C17 . . . . 5.74(19) ?
    N2 Fe1 N4 C17 . . . . -172.78(19) ?
    N3 Fe1 N4 C17 . . . . 105.6(2) ?
    N6 Fe1 N4 C17 . . . . 12.3(5) ?
    N1 Fe1 N4 C17 . . . . -90.9(2) ?
    N4 Fe1 N5 C18 . . . . -9.1(2) ?
    N3 Fe1 N5 C18 . . . . -98.3(2) ?
    N6 Fe1 N5 C18 . . . . 172.7(2) ?
    N1 Fe1 N5 C18 . . . . 81.6(2) ?
    N4 Fe1 N5 C19 . . . . 174.3(2) ?
    N3 Fe1 N5 C19 . . . . 85.2(2) ?
    N6 Fe1 N5 C19 . . . . -3.9(2) ?
    N1 Fe1 N5 C19 . . . . -94.9(2) ?
    N5 Fe1 N6 C24 . . . . -178.0(3) ?
    N2 Fe1 N6 C24 . . . . 0.5(3) ?
    N4 Fe1 N6 C24 . . . . 175.4(3) ?
    N3 Fe1 N6 C24 . . . . 82.1(3) ?
    N1 Fe1 N6 C24 . . . . -81.4(2) ?
    N5 Fe1 N6 C20 . . . . 6.44(19) ?
    N2 Fe1 N6 C20 . . . . -175.04(19) ?
    N4 Fe1 N6 C20 . . . . -0.1(5) ?
    N3 Fe1 N6 C20 . . . . -93.42(19) ?
    N1 Fe1 N6 C20 . . . . 103.00(19) ?
    C5 N1 C1 C2 . . . . -0.7(4) ?
    Fe1 N1 C1 C2 . . . . 178.4(2) ?
    N1 C1 C2 C3 . . . . 0.7(5) ?
    C1 C2 C3 C4 . . . . -0.5(5) ?
    C2 C3 C4 C5 . . . . 0.3(6) ?
    C1 N1 C5 C4 . . . . 0.6(5) ?
    Fe1 N1 C5 C4 . . . . -178.6(3) ?
    C1 N1 C5 C6 . . . . -180.0(3) ?
    Fe1 N1 C5 C6 . . . . 0.8(4) ?
    C3 C4 C5 N1 . . . . -0.4(5) ?
    C3 C4 C5 C6 . . . . -179.8(3) ?
    C7 N2 C6 O1B . . . . -21.4(9) ?
    Fe1 N2 C6 O1B . . . . 158.2(7) ?
    C7 N2 C6 O1A . . . . 11.7(7) ?
    Fe1 N2 C6 O1A . . . . -168.7(5) ?
    C7 N2 C6 C5 . . . . -179.3(3) ?
    Fe1 N2 C6 C5 . . . . 0.3(4) ?
    N1 C5 C6 O1B . . . . -160.9(7) ?
    C4 C5 C6 O1B . . . . 18.5(8) ?
    N1 C5 C6 O1A . . . . 168.7(4) ?
    C4 C5 C6 O1A . . . . -11.9(7) ?
    N1 C5 C6 N2 . . . . -0.7(4) ?
    C4 C5 C6 N2 . . . . 178.8(3) ?
    C6 N2 C7 O2A . . . . -10.2(7) ?
    Fe1 N2 C7 O2A . . . . 170.2(5) ?
    C6 N2 C7 O2B . . . . 21.4(8) ?
    Fe1 N2 C7 O2B . . . . -158.2(7) ?
    C6 N2 C7 C8 . . . . -179.3(3) ?
    Fe1 N2 C7 C8 . . . . 1.1(4) ?
    C12 N3 C8 C9 . . . . 2.1(5) ?
    Fe1 N3 C8 C9 . . . . -178.2(3) ?
    C12 N3 C8 C7 . . . . -178.6(3) ?
    Fe1 N3 C8 C7 . . . . 1.2(4) ?
    O2A C7 C8 N3 . . . . -171.2(4) ?
    O2B C7 C8 N3 . . . . 158.5(6) ?
    N2 C7 C8 N3 . . . . -1.4(4) ?
    O2A C7 C8 C9 . . . . 8.1(7) ?
    O2B C7 C8 C9 . . . . -22.1(8) ?
    N2 C7 C8 C9 . . . . 177.9(3) ?
    N3 C8 C9 C10 . . . . -2.4(6) ?
    C7 C8 C9 C10 . . . . 178.3(4) ?
    C8 C9 C10 C11 . . . . 1.7(6) ?
    C9 C10 C11 C12 . . . . -0.8(6) ?
    C8 N3 C12 C11 . . . . -1.1(4) ?
    Fe1 N3 C12 C11 . . . . 179.2(2) ?
    C10 C11 C12 N3 . . . . 0.5(5) ?
    C17 N4 C13 C14 . . . . 0.6(4) ?
    Fe1 N4 C13 C14 . . . . -179.3(2) ?
    N4 C13 C14 C15 . . . . 0.5(5) ?
    C13 C14 C15 C16 . . . . -1.1(6) ?
    C14 C15 C16 C17 . . . . 0.7(5) ?
    C13 N4 C17 C16 . . . . -1.0(4) ?
    Fe1 N4 C17 C16 . . . . 178.9(2) ?
    C13 N4 C17 C18 . . . . 178.2(2) ?
    Fe1 N4 C17 C18 . . . . -1.9(3) ?
    C15 C16 C17 N4 . . . . 0.4(5) ?
    C15 C16 C17 C18 . . . . -178.8(3) ?
    C19 N5 C18 O3 . . . . 8.5(5) ?
    Fe1 N5 C18 O3 . . . . -167.9(2) ?
    C19 N5 C18 C17 . . . . -173.5(2) ?
    Fe1 N5 C18 C17 . . . . 10.0(3) ?
    N4 C17 C18 O3 . . . . 173.2(3) ?
    C16 C17 C18 O3 . . . . -7.6(4) ?
    N4 C17 C18 N5 . . . . -4.9(3) ?
    C16 C17 C18 N5 . . . . 174.3(3) ?
    C18 N5 C19 O4 . . . . 4.4(5) ?
    Fe1 N5 C19 O4 . . . . -179.2(2) ?
    C18 N5 C19 C20 . . . . -175.6(2) ?
    Fe1 N5 C19 C20 . . . . 0.8(3) ?
    C24 N6 C20 C21 . . . . -3.0(4) ?
    Fe1 N6 C20 C21 . . . . 173.0(2) ?
    C24 N6 C20 C19 . . . . 176.1(2) ?
    Fe1 N6 C20 C19 . . . . -7.8(3) ?
    O4 C19 C20 N6 . . . . -175.3(2) ?
    N5 C19 C20 N6 . . . . 4.7(3) ?
    O4 C19 C20 C21 . . . . 3.9(4) ?
    N5 C19 C20 C21 . . . . -176.1(3) ?
    N6 C20 C21 C22 . . . . 3.3(5) ?
    C19 C20 C21 C22 . . . . -175.8(3) ?
    C20 C21 C22 C23 . . . . -0.8(5) ?
    C21 C22 C23 C24 . . . . -1.8(5) ?
    C20 N6 C24 C23 . . . . 0.3(4) ?
    Fe1 N6 C24 C23 . . . . -175.1(2) ?
    C22 C23 C24 N6 . . . . 2.1(5) ?
loop_
    _geom_hbond_atom_site_label_D
    _geom_hbond_atom_site_label_H
    _geom_hbond_atom_site_label_A
    _geom_hbond_site_symmetry_A
    _geom_hbond_distance_DH
    _geom_hbond_distance_HA
    _geom_hbond_distance_DA
    _geom_hbond_angle_DHA
    C12 H12 O3 2_656 0.93 2.30 3.084(3) 142.0
    C12 H12 O4 2_656 0.93 2.55 3.288(4) 136.2
    C2 H2 O5 . 0.93 2.52 3.292(5) 140.2
    C2 H2 O5A . 0.93 2.41 3.116(8) 132.5
    C11 H11 O6 2_656 0.93 2.62 3.385(6) 140.1
    C11 H11 O8A 2_656 0.93 2.32 3.191(11) 155.9
    C16 H16 O6A 1_655 0.93 2.58 3.431(10) 153.2
