# Supplementary material for: Bis[N-(pyridin-2-ylcarbon­yl)pyridine-2-carboxamidato]iron(III) perchlorate monohydrate
Source: Acta Crystallogr Sect E Struct Rep Online. 2011 Nov 16;67(Pt 12):m1765–6. doi: 10.1107/S1600536811047684 (PMC3238670; doi:10.1107/S1600536811047684)
Supplement: Supplementary file 2 [file e-67-m1765-Isup2.hkl]

# 
# h,k,l, Fc-squared, Fo-squared, sigma(Fo-squared) and status flag 
# 
data_I
_shelx_title ' 2 in P-1' 
_shelx_refln_list_code          4 
_shelx_F_calc_maximum      212.65 
_exptl_crystal_F_000       638.00 
_reflns_d_resolution_high  0.7665 
 
loop_ 
 _symmetry_equiv_pos_as_xyz 
 'x, y, z' 
 '-x, -y, -z' 
 
_cell_length_a     8.8828 
_cell_length_b    11.7228 
_cell_length_c    14.4551 
_cell_angle_alpha 109.931 
_cell_angle_beta  103.585 
_cell_angle_gamma  99.456 
 
_shelx_F_squared_multiplier     1.000 
 
loop_ 
 _refln_index_h 
 _refln_index_k 
 _refln_index_l 
 _refln_F_squared_calc 
 _refln_F_squared_meas 
 _refln_F_squared_sigma 
 _refln_observed_status 
   1   0   0     3691.55     4826.31    138.19 o 
   2   0   0        7.80       14.72      3.71 o 
   3   0   0      114.12      119.02      3.52 o 
   4   0   0      613.44      621.23     17.85 o 
   5   0   0       20.27       19.47      2.16 o 
   6   0   0      938.10      898.15     26.43 o 
   7   0   0       14.22       11.67      3.51 o 
   8   0   0       91.37       96.45     11.59 o 
   9   0   0        3.02        8.81      6.96 o 
  10   0   0        0.25       -4.64      7.88 o 
 -10   1   0      231.37      246.69     19.94 o 
  -9   1   0       66.94       70.95     11.13 o 
  -8   1   0       12.97        6.03      6.03 o 
  -7   1   0      195.47      230.45      9.80 o 
  -6   1   0      231.03      224.85      8.91 o 
  -5   1   0     2049.75     2286.29     38.96 o 
  -4   1   0     3412.16     3513.52     69.34 o 
  -3   1   0      183.06      253.77      6.46 o 
  -2   1   0      544.05      553.57     11.96 o 
  -1   1   0        3.87        7.88      0.93 o 
   0   1   0     4414.01     3027.11     85.79 o 
   1   1   0     2598.84     1859.02     53.79 o 
   2   1   0    11940.89    12695.95    329.00 o 
   3   1   0      326.38      318.91     10.90 o 
   4   1   0     3283.52     3318.37     55.19 o 
   5   1   0        0.03        1.52      1.61 o 
   6   1   0      113.99      127.73     10.67 o 
   7   1   0       38.16       42.20      8.35 o 
   8   1   0      137.05      146.53     14.38 o 
   9   1   0      122.52      126.13     14.38 o 
  10   1   0      123.39       94.60     14.84 o 
 -11   2   0        1.71       -0.93      8.81 o 
 -10   2   0       14.33       18.55      8.35 o 
  -9   2   0       32.96       39.42      9.27 o 
  -8   2   0      122.14      127.75      8.12 o 
  -7   2   0      709.29      788.84     21.33 o 
  -6   2   0      442.70      403.72     19.01 o 
  -5   2   0      121.41      114.54      7.88 o 
  -4   2   0      412.08      378.02      9.14 o 
  -3   2   0      853.14      991.63     25.27 o 
  -2   2   0      527.20      597.66     13.10 o 
  -1   2   0       93.94       57.29      2.62 o 
   0   2   0     5355.23     5058.17    142.82 o 
   1   2   0     1397.21     1713.61     36.55 o 
   2   2   0      842.03      957.75     18.65 o 
   3   2   0       19.06       26.35      2.39 o 
   4   2   0      822.96      759.42     14.96 o 
   5   2   0      218.78      226.51      8.15 o 
   6   2   0      388.61      412.70     21.33 o 
   7   2   0      151.06      164.15     14.38 o 
   8   2   0       11.78       12.52      8.35 o 
   9   2   0        2.34       -4.17      7.88 o 
  10   2   0       29.38        8.35     10.67 o 
 -11   3   0       41.79       35.24     10.67 o 
 -10   3   0      145.95      140.50     15.30 o 
  -9   3   0       40.38       31.93      5.46 o 
  -8   3   0       82.29       84.77      6.67 o 
  -7   3   0      288.08      258.75     13.91 o 
  -6   3   0     1345.91     1527.47     47.76 o 
  -5   3   0      674.85      871.78     29.21 o 
  -4   3   0      442.53      367.16      9.36 o 
  -3   3   0      312.14      332.86      9.27 o 
  -2   3   0      691.53      853.86     18.85 o 
  -1   3   0       41.42       44.98      4.17 o 
   0   3   0     1146.10     1322.51     40.81 o 
   1   3   0       11.90       10.20      2.31 o 
   2   3   0        8.46        1.07      1.35 o 
   3   3   0       31.70       23.97      2.33 o 
   4   3   0      261.68      305.71     16.69 o 
   5   3   0        8.79        9.13      3.43 o 
   6   3   0      665.67      619.06     28.29 o 
   7   3   0      207.77      197.54     16.69 o 
   8   3   0      149.62      165.08     16.69 o 
   9   3   0        6.62        7.42      9.27 o 
 -11   4   0       45.48       38.02     11.13 o 
 -10   4   0      128.94      115.00     13.91 o 
  -9   4   0        5.07        4.67      4.11 o 
  -8   4   0       93.06       91.81      9.27 o 
  -7   4   0        9.51        0.00      4.17 o 
  -6   4   0      118.34      102.48      9.27 o 
  -5   4   0     1713.75     1584.29     33.73 o 
  -4   4   0     1438.37     1354.34     29.18 o 
  -3   4   0     1359.70     1460.13     31.15 o 
  -2   4   0       14.22       28.75      2.62 o 
  -1   4   0       68.93       69.09      6.03 o 
   0   4   0      671.45      707.62     25.04 o 
   1   4   0     1171.95     1100.39     26.69 o 
   2   4   0      405.49      536.82     45.21 o 
   3   4   0      496.40      503.12     25.50 o 
   4   4   0     1948.06     2022.90     36.29 o 
   5   4   0       27.34       28.86      5.80 o 
   6   4   0        0.89        3.71      3.93 o 
   7   4   0       40.16       26.90     10.67 o 
   8   4   0      171.19      198.47     19.48 o 
   9   4   0       44.31       31.53     13.45 o 
 -11   5   0        0.24        3.71      8.35 o 
 -10   5   0       24.89       17.28      5.34 o 
  -9   5   0      219.35      223.05     15.30 o 
  -8   5   0      149.15      147.92     12.06 o 
  -7   5   0      161.66      153.49     11.59 o 
  -6   5   0      495.54      528.17     22.26 o 
  -5   5   0       19.45       21.92      3.00 o 
  -4   5   0       50.61       64.54      4.22 o 
  -3   5   0     2349.54     2282.02     47.53 o 
  -2   5   0      612.18      591.42     15.07 o 
  -1   5   0      212.10      169.25      9.74 o 
   0   5   0      760.00      811.50     29.21 o 
   1   5   0      137.29      158.59     10.67 o 
   2   5   0       66.66       52.30      5.46 o 
   3   5   0     1036.20      953.53     31.30 o 
   4   5   0      844.21      791.50     23.07 o 
   5   5   0      299.84      287.45     16.69 o 
   6   5   0      458.22      408.67     28.98 o 
   7   5   0       26.28        8.35      9.74 o 
   8   5   0        6.27       -3.25     10.67 o 
   9   5   0        0.05      -10.67     10.67 o 
 -11   6   0       41.40       56.57     12.52 o 
 -10   6   0      153.40      140.50     13.91 o 
  -9   6   0        0.31       -0.93      5.10 o 
  -8   6   0       50.42       44.98      8.35 o 
  -7   6   0      203.32      169.25     12.98 o 
  -6   6   0      242.14      259.68     14.84 o 
  -5   6   0      386.02      354.16     11.22 o 
  -4   6   0       96.71       73.04      4.75 o 
  -3   6   0        2.09        2.03      2.11 o 
  -2   6   0       52.43       92.20     13.91 o 
  -1   6   0      219.39      205.42     12.06 o 
   0   6   0       42.78       58.89      6.96 o 
   1   6   0     2946.91     2740.07     85.32 o 
   2   6   0      280.44      214.23     13.91 o 
   3   6   0      381.47      453.81     16.77 o 
   4   6   0      710.48      741.02     23.50 o 
   5   6   0      132.21      155.83     10.47 o 
   6   6   0       36.47       38.36      9.97 o 
   7   6   0      259.64      272.20     23.65 o 
   8   6   0       52.03       32.00     14.84 o 
 -10   7   0       35.88       42.66      9.74 o 
  -9   7   0       41.57       48.23      9.27 o 
  -8   7   0       55.64       59.36      9.74 o 
  -7   7   0      213.11      193.83     13.91 o 
  -6   7   0     1381.56     1496.86     50.08 o 
  -5   7   0      453.94      448.58     21.33 o 
  -4   7   0      335.55      340.86     11.48 o 
  -3   7   0      554.46      559.22     15.90 o 
  -2   7   0     1020.66     1020.22     24.86 o 
  -1   7   0      877.36      762.81     29.68 o 
   0   7   0      586.52      550.89     24.58 o 
   1   7   0      182.51      189.19     13.45 o 
   2   7   0       14.20       14.38      6.03 o 
   3   7   0     1060.76     1069.89     30.69 o 
   4   7   0      121.20      114.47      9.69 o 
   5   7   0        0.75        1.08      4.98 o 
   6   7   0       69.19       80.45      9.52 o 
   7   7   0        1.63       -6.49     12.52 o 
 -10   8   0        9.67       13.91      7.88 o 
  -9   8   0      106.65      115.00     13.45 o 
  -8   8   0        3.92        1.85      5.56 o 
  -7   8   0       11.61        1.85      5.56 o 
  -6   8   0      172.26      207.74     14.38 o 
  -5   8   0      162.40      161.84     12.06 o 
  -4   8   0      127.65      152.61      7.87 o 
  -3   8   0       68.87       75.17      7.19 o 
  -2   8   0      663.59      671.82     33.85 o 
  -1   8   0     1511.07     1379.94     42.20 o 
   0   8   0      851.66      862.04     34.78 o 
   1   8   0      361.49      398.33     21.79 o 
   2   8   0      453.17      435.89     23.65 o 
   3   8   0       79.88       86.25     11.59 o 
   4   8   0       30.41       31.53      8.81 o 
   5   8   0       35.36       34.40      7.86 o 
   6   8   0       64.37       62.27      9.77 o 
   7   8   0       70.30       62.60     18.55 o 
 -10   9   0        4.31        6.03      7.42 o 
  -9   9   0       66.30       87.18     12.52 o 
  -8   9   0        6.92       15.30      7.42 o 
  -7   9   0       22.54       25.04      7.88 o 
  -6   9   0       46.10       38.49      7.88 o 
  -5   9   0      206.52      243.91     15.77 o 
  -4   9   0       46.54       42.38      5.22 o 
  -3   9   0      504.30      554.33     17.19 o 
  -2   9   0      221.64      264.00     24.81 o 
  -1   9   0      148.05      125.13     11.36 o 
   0   9   0      475.37      511.94     26.43 o 
   1   9   0     1679.47     1834.91     65.38 o 
   2   9   0      637.15      579.64     29.21 o 
   3   9   0       61.26       67.24     11.59 o 
   4   9   0       36.22       20.87      8.35 o 
   5   9   0        3.42        0.00      7.42 o 
   6   9   0        5.18        6.95      7.74 o 
  -9  10   0      104.21       97.38     13.91 o 
  -8  10   0       52.65       48.69     10.20 o 
  -7  10   0       57.82       60.28     10.20 o 
  -6  10   0        1.73        1.85      5.56 o 
  -5  10   0        0.14        0.93      5.10 o 
  -4  10   0       11.84       19.37      4.75 o 
  -3  10   0      552.10      550.09     17.81 o 
  -2  10   0       14.40       14.63      4.22 o 
  -1  10   0       20.06       21.25      4.55 o 
   0  10   0        7.71        7.42      4.87 o 
   1  10   0       17.88       22.26      7.88 o 
   2  10   0        2.41        6.49      7.42 o 
   3  10   0      192.50      208.21     18.55 o 
   4  10   0       68.00       62.14     12.98 o 
   5  10   0       35.38       38.49     11.59 o 
  -9  11   0        0.06        6.03      7.88 o 
  -8  11   0        2.16        5.56      7.88 o 
  -7  11   0      154.27      135.87     14.38 o 
  -6  11   0       95.18       80.69     11.13 o 
  -5  11   0      189.22      234.17     16.69 o 
  -4  11   0       57.01       54.70      6.72 o 
  -3  11   0        1.60        1.39      3.93 o 
  -2  11   0       15.59        8.35      4.56 o 
  -1  11   0       28.23       33.71      5.90 o 
   0  11   0        2.87       -1.85      6.49 o 
   1  11   0      113.68      140.04     15.77 o 
   2  11   0       30.27       32.92     10.67 o 
   3  11   0       26.30       25.97     10.20 o 
   4  11   0        0.05        0.46      7.88 o 
  -8  12   0        1.89       -1.39      7.42 o 
  -7  12   0        0.05       -3.71      6.49 o 
  -6  12   0        8.21       10.20      7.42 o 
  -5  12   0       65.68       83.00     11.59 o 
  -4  12   0       24.36       29.42      8.35 o 
  -3  12   0      255.87      281.06     13.40 o 
  -2  12   0       48.21       53.15      7.12 o 
  -1  12   0       25.81       24.11      8.81 o 
   0  12   0       32.28       27.82     10.20 o 
   1  12   0       10.18       13.91      8.81 o 
   2  12   0       54.38       40.81     12.06 o 
  -7  13   0       59.90       67.70     12.52 o 
  -6  13   0        2.11        0.46      6.96 o 
  -5  13   0       22.49       15.30      7.88 o 
  -4  13   0        0.37       -4.35      4.35 o 
  -3  13   0       38.38       42.06      7.19 o 
  -2  13   0       40.18       58.62      7.85 o 
  -1  13   0       63.02       51.01     12.06 o 
   0  13   0        1.96       -2.32      7.88 o 
   1  13   0       19.10       19.01     10.67 o 
  -5  14   0       16.52       14.84      8.35 o 
  -4  14   0        0.25        0.46      7.42 o 
  -3  14   0       11.51       10.47      7.88 o 
  -2  14   0       19.71       25.50     10.20 o 
   1 -14   1        0.25       -0.46      7.88 o 
   2 -14   1       45.91       34.78     11.13 o 
   3 -14   1       33.77       30.78      9.27 o 
   4 -14   1       13.08       12.06      7.88 o 
   5 -14   1        6.08       13.45      7.88 o 
  -1 -13   1       30.76       33.85     11.59 o 
   0 -13   1        1.23        2.32      7.88 o 
   1 -13   1        1.59       -1.39      6.49 o 
   2 -13   1       67.38       72.15      8.11 o 
   3 -13   1       43.38       50.13      7.12 o 
   4 -13   1      174.98      191.51     16.23 o 
   5 -13   1       20.79       21.33      8.35 o 
   6 -13   1       33.45       23.19      8.81 o 
   7 -13   1       20.46       14.84      8.81 o 
  -3 -12   1        4.32        5.56      8.81 o 
  -2 -12   1       53.26       57.50     12.98 o 
  -1 -12   1       79.44       72.34     12.98 o 
   0 -12   1      167.02      199.86     17.62 o 
   1 -12   1       39.35       40.34     10.20 o 
   2 -12   1       84.09       69.46      7.46 o 
   3 -12   1       10.24       12.54      5.01 o 
   4 -12   1      129.87      155.15     13.45 o 
   5 -12   1        4.04        0.93      6.03 o 
   6 -12   1      102.02      110.83     12.98 o 
   7 -12   1       41.43       44.98     10.67 o 
   8 -12   1        8.04        5.56      7.88 o 
  -5 -11   1        7.66       -2.32      9.27 o 
  -4 -11   1       48.55       39.42     11.59 o 
  -3 -11   1       61.72       73.73     13.91 o 
  -2 -11   1        0.39        0.00      6.96 o 
  -1 -11   1       98.19       97.84     13.45 o 
   0 -11   1       44.98       43.59     10.20 o 
   1 -11   1        3.24        2.11      3.56 o 
   2 -11   1      278.00      282.82     12.34 o 
   3 -11   1      253.82      256.13     16.69 o 
   4 -11   1      202.14      233.84     15.30 o 
   5 -11   1       20.65       29.68      7.88 o 
   6 -11   1        1.07        8.35      6.49 o 
   7 -11   1       42.08       41.73      9.74 o 
   8 -11   1       77.42       64.46     11.59 o 
   9 -11   1       25.95       24.11      9.74 o 
  -6 -10   1       19.96       12.98     10.20 o 
  -5 -10   1       12.91        7.42      8.81 o 
  -4 -10   1       83.95       65.38     12.52 o 
  -3 -10   1       14.10       14.84      7.88 o 
  -2 -10   1      288.84      317.64     21.79 o 
  -1 -10   1      120.64      112.22     13.45 o 
   0 -10   1      368.41      312.81     28.75 o 
   1 -10   1       67.72       69.06      6.46 o 
   2 -10   1      112.71      140.96     11.59 o 
   3 -10   1      128.84      122.30      9.04 o 
   4 -10   1      344.73      358.90     13.60 o 
   5 -10   1        4.39        2.32      5.10 o 
   6 -10   1      198.56      198.47     15.30 o 
   7 -10   1       25.79       24.58      7.88 o 
   8 -10   1       36.05       30.60      8.81 o 
   9 -10   1       20.99       11.59      8.35 o 
  -6  -9   1       76.63       72.80     10.98 o 
  -5  -9   1        9.51       13.45      8.35 o 
  -4  -9   1      219.34      231.39     18.55 o 
  -3  -9   1        0.47       -3.25      5.56 o 
  -2  -9   1       22.89       30.14      8.35 o 
  -1  -9   1        8.42       15.30      6.96 o 
   0  -9   1      572.14      308.83     14.84 o 
   1  -9   1      129.01      122.41      7.46 o 
   2  -9   1      633.39      612.92     18.28 o 
   3  -9   1        4.22        7.77      3.43 o 
   4  -9   1       76.92       71.45      6.72 o 
   5  -9   1        0.36       -1.39      4.17 o 
   6  -9   1        2.19       -0.93      4.64 o 
   7  -9   1       14.42       17.16      6.96 o 
   8  -9   1      196.02      197.54     16.23 o 
   9  -9   1       43.46       49.15     10.67 o 
  10  -9   1        1.24        3.25      7.42 o 
  -7  -8   1       11.96      -12.98     12.98 o 
  -6  -8   1        0.36       -0.27      5.88 o 
  -5  -8   1        0.24       -5.05      5.05 o 
  -4  -8   1       36.94       45.32      7.79 o 
  -3  -8   1      917.60      911.66     38.49 o 
  -2  -8   1     1314.69     1326.22     49.15 o 
  -1  -8   1      152.17      149.32     12.52 o 
   0  -8   1      307.44      341.29     19.01 o 
   1  -8   1      306.47      337.03     11.80 o 
   2  -8   1      217.75      241.45     22.49 o 
   3  -8   1      305.72      268.76     10.32 o 
   4  -8   1     1244.72     1245.73     30.00 o 
   5  -8   1        0.77        3.71      4.17 o 
   6  -8   1       14.53       10.20      5.56 o 
   7  -8   1        3.76        2.32      5.56 o 
   8  -8   1       12.36        7.88      6.49 o 
   9  -8   1       20.82       25.97      8.35 o 
  10  -8   1      110.06      105.73     13.45 o 
  -8  -7   1       42.38       26.90     16.23 o 
  -7  -7   1      154.24      167.86     20.87 o 
  -6  -7   1       90.42       98.31     10.02 o 
  -5  -7   1       10.21        2.46      5.55 o 
  -4  -7   1        3.21        5.46      4.89 o 
  -3  -7   1      489.67      477.28     18.14 o 
  -2  -7   1       17.08       19.94      6.03 o 
  -1  -7   1       42.91       29.68      6.49 o 
   0  -7   1     1507.63     1359.60     47.30 o 
   1  -7   1      400.68      392.15     12.34 o 
   2  -7   1      604.25      534.51     32.69 o 
   3  -7   1       55.11       51.08      4.26 o 
   4  -7   1      156.77      127.27      6.53 o 
   5  -7   1      308.06      363.09     18.08 o 
   6  -7   1      976.22      923.71     34.78 o 
   7  -7   1       11.66        6.96      5.56 o 
   8  -7   1       88.34      102.02     11.59 o 
   9  -7   1        2.83       -0.46      5.56 o 
  10  -7   1       13.49       15.77      7.88 o 
  -8  -6   1       22.49       16.23     12.06 o 
  -7  -6   1        2.30        1.85     10.67 o 
  -6  -6   1       43.78       38.71      6.67 o 
  -5  -6   1      164.63      153.02     10.02 o 
  -4  -6   1      585.55      591.35     19.87 o 
  -3  -6   1      142.67      119.34      8.23 o 
  -2  -6   1       97.01       88.31      7.01 o 
  -1  -6   1        7.47       18.08      5.10 o 
   0  -6   1        7.00        1.85      3.25 o 
   1  -6   1      148.20      134.43      6.01 o 
   2  -6   1      388.37      372.42     11.13 o 
   3  -6   1      172.81      234.03      8.36 o 
   4  -6   1      416.00      393.88     11.61 o 
   5  -6   1        0.70       -3.25      3.25 o 
   6  -6   1       34.13       35.71      6.49 o 
   7  -6   1      171.24      192.44     13.91 o 
   8  -6   1      363.75      363.09     19.94 o 
   9  -6   1        0.75       -4.64      4.64 o 
  10  -6   1       57.23       59.18      7.70 o 
  -9  -5   1       56.53       42.20     15.30 o 
  -8  -5   1       95.37       80.22     15.30 o 
  -7  -5   1      128.06       97.84     14.84 o 
  -6  -5   1      507.65      533.61     19.01 o 
  -5  -5   1       31.10       22.39      6.03 o 
  -4  -5   1        0.89        7.46      7.42 o 
  -3  -5   1      403.87      350.73     13.07 o 
  -2  -5   1      378.44      291.89     11.35 o 
  -1  -5   1     1534.81     1538.13     50.08 o 
   0  -5   1       39.73       51.01      5.56 o 
   1  -5   1      344.91      316.08     15.07 o 
   2  -5   1      167.90      250.04      9.04 o 
   3  -5   1     1268.69     1072.05     24.10 o 
   4  -5   1     1619.61     1551.10     33.44 o 
   5  -5   1       67.26       58.89      6.96 o 
   6  -5   1      365.63      353.35     17.62 o 
   7  -5   1       45.96       64.92      8.35 o 
   8  -5   1       41.00       39.88      7.88 o 
   9  -5   1       11.48        5.56      5.56 o 
  10  -5   1       29.40       31.42      6.39 o 
  11  -5   1        0.92       -6.96      7.42 o 
  -9  -4   1        2.48       -6.96      9.74 o 
  -8  -4   1        8.06       13.91     10.20 o 
  -7  -4   1      460.72      494.32     26.90 o 
  -6  -4   1      299.28      329.79     13.46 o 
  -5  -4   1      119.89      123.92      8.02 o 
  -4  -4   1      899.70      886.12     23.73 o 
  -3  -4   1      314.45      340.68     11.61 o 
  -2  -4   1      354.01      312.54     10.89 o 
  -1  -4   1      101.33       88.42      5.56 o 
   0  -4   1      102.18       65.85      6.03 o 
   1  -4   1     1113.05     1122.33     24.24 o 
   2  -4   1      246.43      249.96      7.54 o 
   3  -4   1      993.27      994.04     22.72 o 
   4  -4   1        6.44        7.25      1.61 o 
   5  -4   1     1556.32     1641.54     51.01 o 
   6  -4   1     1226.37     1273.82     41.73 o 
   7  -4   1      231.20      268.95     14.84 o 
   8  -4   1        0.52       -3.25      4.17 o 
   9  -4   1       22.53       26.25      5.34 o 
  10  -4   1        2.54       -5.10      6.03 o 
  11  -4   1       20.65       29.21     10.67 o 
 -10  -3   1       76.23       84.40     15.77 o 
  -9  -3   1       45.12       50.54     12.06 o 
  -8  -3   1      267.79      250.40     19.48 o 
  -7  -3   1        0.23        0.46      6.49 o 
  -6  -3   1       25.26       38.48      6.72 o 
  -5  -3   1     1708.69     1790.68     41.61 o 
  -4  -3   1      752.02      739.00     18.00 o 
  -3  -3   1       60.47       51.20      2.79 o 
  -2  -3   1      321.18      264.51      8.98 o 
  -1  -3   1     2205.72     2575.87     54.40 o 
   0  -3   1     1261.08      649.66     19.48 o 
   1  -3   1    45219.70    46299.10    892.07 o 
   2  -3   1       41.36       65.11      3.48 o 
   3  -3   1        7.58       26.68      2.32 o 
   4  -3   1      636.01      655.69     23.19 o 
   5  -3   1        8.86        4.64      3.25 o 
   6  -3   1      132.72      120.57      9.27 o 
   7  -3   1      892.53      890.95     23.69 o 
   8  -3   1       84.43       98.25      9.97 o 
   9  -3   1       26.36       32.20      5.34 o 
  10  -3   1       35.94       50.54     10.67 o 
  11  -3   1       18.20       13.45      9.74 o 
 -10  -2   1       37.34       48.69     12.98 o 
  -9  -2   1      218.21      220.26     19.01 o 
  -8  -2   1       67.80       71.41     11.59 o 
  -7  -2   1       73.79       65.85     10.20 o 
  -6  -2   1      719.66      718.36     19.93 o 
  -5  -2   1       24.23       22.88      2.40 o 
  -4  -2   1      270.53      384.46      8.79 o 
  -3  -2   1     2378.45     2618.58     80.22 o 
  -2  -2   1        7.64       52.24      6.26 o 
  -1  -2   1       93.35       31.84      8.11 o 
   0  -2   1     1037.73     1510.31     44.52 o 
   1  -2   1      370.19      252.72      6.56 o 
   2  -2   1     3089.49     2943.82     58.34 o 
   3  -2   1     1872.92     2205.41     62.60 o 
   4  -2   1      670.87      747.04     25.04 o 
   5  -2   1     3687.01     4078.35    113.61 o 
   6  -2   1      581.76      586.63     16.64 o 
   7  -2   1       22.81       30.14      4.68 o 
   8  -2   1       25.41       31.20      4.79 o 
   9  -2   1       31.15       32.00      8.81 o 
  10  -2   1      143.05      110.36     14.38 o 
 -10  -1   1        5.45        4.17      8.81 o 
  -9  -1   1       37.03       24.58      8.35 o 
  -8  -1   1        2.53       13.91      7.42 o 
  -7  -1   1       68.97       79.29      9.74 o 
  -6  -1   1      115.17      131.87      6.43 o 
  -5  -1   1      294.16      226.50      6.38 o 
  -4  -1   1      739.91      900.92     27.34 o 
  -3  -1   1     7293.63     7736.00    124.42 o 
  -2  -1   1    11508.26    13429.56    386.74 o 
  -1  -1   1     5395.37     5126.80    144.21 o 
   0  -1   1     9528.83     8289.31    234.17 o 
   1  -1   1     9619.23    11673.48    341.29 o 
   2  -1   1      584.25      588.45     18.55 o 
   3  -1   1      149.19      217.39      7.88 o 
   4  -1   1      814.86      955.35     17.48 o 
   5  -1   1        1.91       15.90      3.01 o 
   6  -1   1       26.39       27.00      3.68 o 
   7  -1   1      693.82      710.89     20.00 o 
   8  -1   1        8.01        2.32      5.56 o 
   9  -1   1        6.58       14.84      7.88 o 
  10  -1   1       10.58       23.65      9.74 o 
 -10   0   1       29.75       17.62      9.74 o 
  -9   0   1      188.56      191.98     16.69 o 
  -8   0   1       73.71       55.18      9.27 o 
  -7   0   1      254.70      244.31      9.58 o 
  -6   0   1      242.48      220.90     10.67 o 
  -5   0   1      681.41      765.16     15.04 o 
  -4   0   1      333.02      377.61     13.15 o 
  -3   0   1     1195.80     1104.19     19.40 o 
  -2   0   1     6944.53     7909.14    176.21 o 
   0   0   1     4486.94     2970.07     84.86 o 
   1   0   1     4260.75     4381.61    123.35 o 
   2   0   1     3452.90     4147.76     67.26 o 
   3   0   1       15.44       20.59      1.68 o 
   4   0   1      635.36      672.32     26.68 o 
   5   0   1      435.32      461.88     10.32 o 
   6   0   1      404.06      411.04     13.01 o 
   7   0   1       14.71       12.44      4.87 o 
   8   0   1        7.07        4.64      6.49 o 
   9   0   1      192.14      229.54     18.55 o 
  10   0   1       78.44       80.69     13.45 o 
 -11   1   1       64.96       57.04     12.98 o 
 -10   1   1       42.40       37.56     10.67 o 
  -9   1   1       15.45       13.45      7.42 o 
  -8   1   1       10.06        4.17      5.56 o 
  -7   1   1      191.95      212.36      9.02 o 
  -6   1   1       18.74       28.54      3.34 o 
  -5   1   1     2061.26     2209.38     40.39 o 
  -4   1   1      123.76      195.12      8.81 o 
  -3   1   1       52.03       49.28      3.25 o 
  -2   1   1     1412.37     1387.42     28.02 o 
  -1   1   1     9020.85    12510.48    353.35 o 
   0   1   1     1863.16     2357.05     67.70 o 
   1   1   1        1.80       31.07      3.25 o 
   2   1   1      171.32      119.18      3.73 o 
   3   1   1       64.71       57.65      2.88 o 
   4   1   1       39.16       22.10      2.22 o 
   5   1   1      918.42      943.65     18.44 o 
   6   1   1       55.72       53.29      5.33 o 
   7   1   1      136.35      139.11     12.98 o 
   8   1   1       82.88       90.42     12.06 o 
   9   1   1        0.98       -3.71      7.88 o 
  10   1   1        3.84       -8.35      8.35 o 
 -11   2   1       46.38       53.33     12.52 o 
 -10   2   1       77.10       76.05     11.59 o 
  -9   2   1       99.86       95.52     12.06 o 
  -8   2   1       14.80       10.70      4.01 o 
  -7   2   1       31.35       25.60      3.94 o 
  -6   2   1      156.92      156.27      9.74 o 
  -5   2   1      410.90      417.36     10.76 o 
  -4   2   1      117.04      131.14      4.68 o 
  -3   2   1     2613.42     2855.83     56.87 o 
  -2   2   1      413.56      450.68     10.49 o 
  -1   2   1     1791.51     2340.82     67.70 o 
   0   2   1     1198.39     1522.37     45.44 o 
   1   2   1     3465.99     3727.66     61.19 o 
   2   2   1       52.94       47.13      2.71 o 
   3   2   1      190.75      100.90      4.13 o 
   4   2   1       91.13      129.02      5.27 o 
   5   2   1      113.97      139.30      5.59 o 
   6   2   1      203.67      195.69     14.38 o 
   7   2   1      642.26      641.78     30.14 o 
   8   2   1      123.29      118.25     14.38 o 
   9   2   1       69.06       54.72     12.98 o 
  10   2   1       33.82       19.94     12.06 o 
 -11   3   1        3.77       -3.71      7.88 o 
 -10   3   1        1.16       12.06      7.88 o 
  -9   3   1      304.11      298.78     15.07 o 
  -8   3   1       34.13       36.16      5.01 o 
  -7   3   1     1289.52     1328.07     43.59 o 
  -6   3   1        0.18        0.93      3.25 o 
  -5   3   1      214.99      179.44     11.13 o 
  -4   3   1     1005.93     1068.78     23.43 o 
  -3   3   1      894.05      771.62     24.58 o 
  -2   3   1      869.03      892.18     28.29 o 
  -1   3   1     1112.06     1213.07     38.02 o 
   0   3   1      461.60      507.30     18.55 o 
   1   3   1      349.82      447.61     44.75 o 
   2   3   1     3518.83     3627.32     60.44 o 
   3   3   1      280.68      256.26      7.20 o 
   4   3   1     1109.77     1261.54     29.24 o 
   5   3   1     1735.21     1770.79     35.66 o 
   6   3   1       10.46       17.62      7.88 o 
   7   3   1        3.39       16.23      8.35 o 
   8   3   1       45.13       37.10     11.13 o 
   9   3   1       28.02       28.75     12.52 o 
 -11   4   1       61.86       64.46     12.06 o 
 -10   4   1        6.09        8.81      7.88 o 
  -9   4   1       42.25       35.07      9.97 o 
  -8   4   1       73.21       86.71      9.27 o 
  -7   4   1      571.95      576.39     23.65 o 
  -6   4   1      829.61      878.73     31.07 o 
  -5   4   1     5688.84     5736.74    135.64 o 
  -4   4   1       20.68       30.11      5.33 o 
  -3   4   1        5.95       18.25      2.44 o 
  -2   4   1        2.65       10.67      3.25 o 
  -1   4   1      186.27      120.57      7.88 o 
   0   4   1      877.58      777.18     27.36 o 
   1   4   1     1530.83     1251.09     41.27 o 
   2   4   1      489.12      459.50     14.38 o 
   3   4   1       84.23       74.46      4.75 o 
   4   4   1      357.95      358.33     13.91 o 
   6   4   1       88.48       83.93     12.06 o 
   7   4   1      218.54      249.94     20.40 o 
   8   4   1       17.92        9.27     11.13 o 
   9   4   1       50.54       50.08     15.30 o 
 -11   5   1       39.40       53.79     11.59 o 
 -10   5   1      377.42      359.82     15.32 o 
  -9   5   1      234.94      229.54     15.30 o 
  -8   5   1       19.68       22.72      6.49 o 
  -7   5   1       15.41       14.84      5.10 o 
  -6   5   1      383.42      359.84     17.16 o 
  -5   5   1     1117.23     1296.22     29.33 o 
  -4   5   1      529.73      683.47     17.37 o 
  -3   5   1      177.85      148.97      7.19 o 
  -2   5   1      310.32      244.84     12.52 o 
  -1   5   1     1258.18     1218.64     40.34 o 
   0   5   1       92.02      127.06      9.27 o 
   1   5   1      380.89      403.43     18.55 o 
   2   5   1      380.54      460.03     38.95 o 
   3   5   1      940.11      884.29     25.04 o 
   4   5   1      673.31      650.30     20.73 o 
   5   5   1        5.66        7.06      4.41 o 
   6   5   1       23.83       25.04     10.67 o 
   7   5   1      104.63      103.87     15.77 o 
   8   5   1       70.59       42.20     14.38 o 
 -11   6   1        1.60        1.39      7.88 o 
 -10   6   1        0.08        0.00      6.03 o 
  -9   6   1        1.24        3.25      5.56 o 
  -8   6   1      227.27      198.93     14.38 o 
  -7   6   1      593.04      667.28     27.82 o 
  -6   6   1      493.05      491.07     21.79 o 
  -5   6   1       97.32       84.02      5.34 o 
  -4   6   1      507.59      505.02     14.42 o 
  -3   6   1      205.22      173.81      7.37 o 
  -2   6   1      659.18      644.10     25.04 o 
  -1   6   1      841.10      942.73     34.31 o 
   0   6   1      357.74      411.31     19.48 o 
   1   6   1      833.59      847.20     32.92 o 
   2   6   1      326.60      284.72     16.69 o 
   3   6   1      122.30      108.91      8.36 o 
   4   6   1       12.44        7.46      5.80 o 
   5   6   1       46.75       72.15      9.97 o 
   6   6   1       12.47       23.65     12.52 o 
   7   6   1       20.81       25.04     13.45 o 
   8   6   1        0.08       -9.27     13.91 o 
 -10   7   1        8.99        9.27      6.96 o 
  -9   7   1        0.82       -1.39      5.56 o 
  -8   7   1        0.04       -2.32      5.10 o 
  -7   7   1        6.82        7.88      5.56 o 
  -6   7   1       88.02       71.88      8.81 o 
  -5   7   1      216.36      215.73      9.97 o 
  -4   7   1      157.66      151.66      7.54 o 
  -3   7   1      705.42      733.60     19.67 o 
  -2   7   1      258.38      328.31     17.16 o 
  -1   7   1       13.63       19.48      5.10 o 
   0   7   1       69.57       70.02      8.81 o 
   1   7   1      597.17      644.10     28.29 o 
   2   7   1      165.35      197.54     14.84 o 
   3   7   1      981.53     1028.51     41.27 o 
   4   7   1        5.14       -4.47      4.60 o 
   5   7   1       71.85       58.18      8.80 o 
   6   7   1       97.17       83.00     17.16 o 
   7   7   1       83.32       88.11     19.01 o 
 -10   8   1        5.19       -2.78      6.49 o 
  -9   8   1        1.36        1.39      6.03 o 
  -8   8   1        1.29       -4.64      4.64 o 
  -7   8   1      374.93      371.43     20.40 o 
  -6   8   1        0.02        2.78      4.64 o 
  -5   8   1       70.70       69.45      6.06 o 
  -4   8   1      132.82      144.83      7.87 o 
  -3   8   1      690.15      715.76     20.15 o 
  -2   8   1     1232.75     1299.90     44.52 o 
  -1   8   1      916.87      893.57     35.71 o 
   0   8   1      123.98      124.27     12.06 o 
   1   8   1       94.31      114.54     12.06 o 
   2   8   1      662.75      704.84     32.92 o 
   3   8   1       41.17       40.34      9.27 o 
   4   8   1        0.61       -4.17      6.03 o 
   5   8   1       97.29      119.67     18.32 o 
   6   8   1       35.38        9.74     14.84 o 
 -10   9   1        4.79       -2.78      6.96 o 
  -9   9   1        5.46        6.96      6.49 o 
  -8   9   1       25.09       34.31      8.81 o 
  -7   9   1        0.93        2.32      5.56 o 
  -6   9   1       80.29       80.69     10.20 o 
  -5   9   1      299.34      295.97     12.29 o 
  -4   9   1        1.30        0.71      3.10 o 
  -3   9   1        0.13        3.12      3.56 o 
  -2   9   1      729.15      722.29     30.84 o 
  -1   9   1      326.09      306.51     19.01 o 
   0   9   1      178.25      195.22     15.77 o 
   1   9   1      215.17      223.51     17.62 o 
   2   9   1        1.08       -1.39      6.03 o 
   3   9   1        3.61        0.93      6.49 o 
   4   9   1      109.69      104.34     14.38 o 
   5   9   1        5.46        0.46      7.88 o 
  -9  10   1       70.27       80.22     12.52 o 
  -8  10   1        1.24       -5.10      5.10 o 
  -7  10   1        0.05        0.00      6.03 o 
  -6  10   1      223.30      240.20     16.69 o 
  -5  10   1      124.67       95.05      7.70 o 
  -4  10   1      350.53      382.66     14.74 o 
  -3  10   1      300.49      321.92     13.25 o 
  -2  10   1       13.65        6.41      3.89 o 
  -1  10   1       45.16       42.48      5.79 o 
   0  10   1       93.13       82.54     12.06 o 
   1  10   1        1.37        2.78      6.49 o 
   2  10   1       64.62       69.56     12.52 o 
   3  10   1      122.78      135.40     16.23 o 
   4  10   1       11.22        0.46      7.88 o 
   5  10   1        2.83        7.88      8.81 o 
  -9  11   1       48.52       39.88     10.67 o 
  -8  11   1      136.63      156.73     15.77 o 
  -7  11   1       70.34       56.11     10.67 o 
  -6  11   1        4.05        5.56      6.49 o 
  -5  11   1        5.22       -3.71      5.10 o 
  -4  11   1       64.30       80.80      7.85 o 
  -3  11   1        1.04       -3.56      3.56 o 
  -2  11   1      177.88      178.14     10.43 o 
  -1  11   1      263.70      268.70     12.70 o 
   0  11   1       15.76       15.30      8.35 o 
   1  11   1       19.27       12.06      9.27 o 
   2  11   1       59.21       86.71     14.84 o 
   3  11   1       30.54       37.56     12.06 o 
  -8  12   1       58.50       60.28     12.06 o 
  -7  12   1       40.38       28.75      9.27 o 
  -6  12   1      107.26      128.91     14.38 o 
  -5  12   1       48.91       48.69     10.20 o 
  -4  12   1       76.71       87.59      8.51 o 
  -3  12   1       14.89        9.04      7.65 o 
  -2  12   1       32.52       36.95      8.11 o 
  -1  12   1       35.96       42.20     11.13 o 
   0  12   1       10.75       11.59      8.81 o 
   1  12   1       18.63       12.98      8.35 o 
   2  12   1       43.59       36.63     12.06 o 
  -7  13   1        0.08        4.64      7.88 o 
  -6  13   1       49.82       40.81     10.67 o 
  -5  13   1       29.70       22.72      8.81 o 
  -4  13   1      138.82      144.90     11.09 o 
  -3  13   1       45.89       54.60      7.91 o 
  -2  13   1       11.65       14.81      6.01 o 
  -1  13   1       38.67       38.49     12.06 o 
   0  13   1        2.92       -3.71      8.35 o 
  -4  14   1        0.40        1.45      5.55 o 
  -3  14   1        0.72       -1.52      5.22 o 
   0 -14   2       30.63       54.72     13.45 o 
   1 -14   2        7.13       11.13      9.27 o 
   2 -14   2       37.05       39.42     11.13 o 
   3 -14   2        1.22        4.51      5.22 o 
   4 -14   2       12.00        8.81      6.96 o 
   5 -14   2       71.94       76.98     12.52 o 
   6 -14   2       64.48       72.80     12.52 o 
  -2 -13   2       21.81       26.43     11.13 o 
  -1 -13   2       39.26       51.94     12.52 o 
   0 -13   2       54.74       58.89     12.52 o 
   1 -13   2      214.56      232.78     19.48 o 
   2 -13   2       76.27       79.29     12.98 o 
   3 -13   2       10.49        8.11      4.92 o 
   4 -13   2       33.81       27.82      8.35 o 
   5 -13   2        5.31       -0.93      6.03 o 
   6 -13   2        0.22       -0.46      6.49 o 
   7 -13   2       78.29       91.81     13.45 o 
  -3 -12   2       63.21       76.05     14.84 o 
  -2 -12   2        2.29        4.64      7.88 o 
  -1 -12   2        0.31        3.25      7.42 o 
   0 -12   2       53.24       51.01     11.13 o 
   1 -12   2        0.27       -2.78      5.56 o 
   2 -12   2        1.67        0.65      3.94 o 
   3 -12   2      362.74      349.96     14.52 o 
   4 -12   2      258.57      252.26     17.16 o 
   5 -12   2       80.88       78.83     11.13 o 
   6 -12   2       92.38       84.40     12.06 o 
   7 -12   2        1.11        0.93      6.49 o 
   8 -12   2       23.34       25.50      9.74 o 
  -5 -11   2       53.09       66.31     14.38 o 
  -4 -11   2       89.61       99.23     15.30 o 
  -3 -11   2       15.76       -0.46      6.49 o 
  -2 -11   2      116.90      134.01     15.30 o 
  -1 -11   2      324.81      310.69     21.33 o 
   0 -11   2       42.41       37.10      9.27 o 
   1 -11   2      251.68      241.60     11.14 o 
   2 -11   2       12.89       18.56      9.97 o 
   3 -11   2        8.80        6.81      4.09 o 
   4 -11   2        0.89       -3.48      3.48 o 
   5 -11   2      412.53      364.94     20.40 o 
   6 -11   2      204.47      180.85     14.84 o 
   7 -11   2       45.34       53.33     10.67 o 
   8 -11   2        1.05       -2.78      6.49 o 
   9 -11   2        3.32        2.32      7.88 o 
  -6 -10   2       12.53       19.01     10.20 o 
  -5 -10   2       87.24      110.36     15.77 o 
  -4 -10   2       64.43       73.27     12.98 o 
  -3 -10   2      219.11      263.39     19.94 o 
  -2 -10   2      138.01      154.88     14.84 o 
  -1 -10   2      234.00      231.39     17.62 o 
   0 -10   2        0.23       -3.01      3.01 o 
   1 -10   2      935.60      894.71     26.43 o 
   2 -10   2      191.71      186.01      9.31 o 
   3 -10   2      222.18      252.27     12.06 o 
   4 -10   2        2.71        3.86      3.43 o 
   5 -10   2        2.80        1.39      5.10 o 
   6 -10   2       27.22       31.53      7.88 o 
   7 -10   2      411.00      377.00     21.79 o 
   8 -10   2      140.44      132.16     14.38 o 
   9 -10   2      122.09      125.67     14.84 o 
  -7  -9   2        2.70      -12.06     15.30 o 
  -6  -9   2       73.98       61.08     19.94 o 
  -5  -9   2        8.48        0.18      9.51 o 
  -4  -9   2        2.01       -2.78      6.03 o 
  -3  -9   2      880.63      870.39     38.02 o 
  -2  -9   2     1123.07     1150.93     45.44 o 
  -1  -9   2     1140.80     1092.04     43.13 o 
   0  -9   2      324.53      310.69     11.47 o 
   1  -9   2       44.07       39.18      4.68 o 
   2  -9   2        0.27        4.27      3.10 o 
   3  -9   2      485.61      497.96     25.74 o 
   4  -9   2        7.51        2.83      3.71 o 
   5  -9   2       15.83       18.08      6.49 o 
   6  -9   2       24.57       33.85      7.88 o 
   7  -9   2       43.28       46.83      9.27 o 
   8  -9   2        2.79        0.00      6.49 o 
   9  -9   2       83.01       79.76     12.52 o 
  10  -9   2       13.21       11.59      7.88 o 
  -7  -8   2       89.64       76.98     18.08 o 
  -6  -8   2       58.02       65.07     15.53 o 
  -5  -8   2      224.10      249.03     17.62 o 
  -4  -8   2       36.20       34.65      7.37 o 
  -3  -8   2        1.10        8.81      6.03 o 
  -2  -8   2        5.95        6.96      5.56 o 
  -1  -8   2      215.41      230.58      9.00 o 
   0  -8   2       91.95      110.78      6.24 o 
   1  -8   2      526.65      474.90     18.55 o 
   2  -8   2      688.78      684.56     18.47 o 
   3  -8   2       90.40       77.97      5.57 o 
   4  -8   2       99.70       88.06      6.06 o 
   5  -8   2       97.25      106.19     10.20 o 
   6  -8   2       26.81       15.77      6.03 o 
   7  -8   2      310.26      324.60     19.01 o 
   8  -8   2       87.13       72.80     10.67 o 
   9  -8   2       12.28       15.30      7.42 o 
  10  -8   2       25.22       32.46      9.74 o 
  -8  -7   2        5.84        6.49     13.45 o 
  -7  -7   2       50.49       33.85     13.91 o 
  -6  -7   2       56.86       62.79      8.66 o 
  -5  -7   2      100.30      112.49      9.69 o 
  -4  -7   2       94.52       83.96      9.51 o 
  -3  -7   2     1064.07     1021.82     28.95 o 
  -2  -7   2       22.10       18.08      6.03 o 
  -1  -7   2      752.45      779.05     19.38 o 
   0  -7   2       63.83       66.44      5.80 o 
   1  -7   2      116.30       93.90      5.34 o 
   2  -7   2      258.88      195.35      8.03 o 
   3  -7   2        5.73        2.78      2.30 o 
   4  -7   2       23.51       16.17      6.26 o 
   5  -7   2      143.74      133.09     11.13 o 
   6  -7   2        5.50       -0.46      5.10 o 
   7  -7   2       31.70       22.72      6.96 o 
   8  -7   2      121.67      112.68     12.06 o 
   9  -7   2       53.11       60.28     10.20 o 
  10  -7   2       20.89       17.62      7.88 o 
  -9  -6   2       45.93       40.34     15.30 o 
  -8  -6   2       21.35        2.32     11.59 o 
  -7  -6   2      224.92      219.34     20.87 o 
  -6  -6   2       99.66       65.74      7.79 o 
  -5  -6   2      488.82      472.46     31.53 o 
  -4  -6   2      362.82      366.90     14.99 o 
  -3  -6   2     1018.91     1098.98     30.60 o 
  -2  -6   2       87.64       88.10      6.96 o 
  -1  -6   2       22.65       10.49      2.39 o 
   0  -6   2       47.98       50.26      3.77 o 
   1  -6   2     3756.70     3741.14     75.64 o 
   2  -6   2      386.26      429.84     14.84 o 
   3  -6   2        7.00        2.89      2.11 o 
   4  -6   2      206.05      192.42      7.46 o 
   5  -6   2      872.41      776.25     29.21 o 
   6  -6   2      134.60      134.94     11.59 o 
   7  -6   2      307.94      332.48     18.08 o 
   8  -6   2       28.06       32.46      7.88 o 
   9  -6   2       12.50       11.59      6.49 o 
  10  -6   2        1.37        7.14      4.89 o 
  -9  -5   2       15.00       17.62     12.98 o 
  -8  -5   2       24.04       10.67     11.59 o 
  -7  -5   2       38.64       58.89     12.52 o 
  -6  -5   2       63.03       67.40      7.24 o 
  -5  -5   2      408.50      492.04     17.16 o 
  -4  -5   2       46.65       54.65      5.79 o 
  -3  -5   2       85.89       66.30      8.58 o 
  -2  -5   2      871.80      888.10     23.40 o 
  -1  -5   2      189.59      202.41      6.77 o 
   0  -5   2      139.63      144.94      5.68 o 
   1  -5   2     6905.61     6839.17    133.66 o 
   2  -5   2     4753.68     5060.81    100.10 o 
   3  -5   2     1483.99     1497.08     32.30 o 
   4  -5   2       63.64       50.71      5.10 o 
   5  -5   2       43.57       32.92      5.56 o 
   6  -5   2      858.11      870.39     32.00 o 
   7  -5   2      624.06      635.29     25.97 o 
   8  -5   2      120.10      132.16     11.59 o 
   9  -5   2       21.48       22.11      5.25 o 
  10  -5   2       12.08       11.53      5.07 o 
  -9  -4   2       99.65       81.15     15.30 o 
  -8  -4   2      271.26      230.46     19.48 o 
  -7  -4   2      123.01      118.71     13.45 o 
  -6  -4   2        3.97        1.44      2.56 o 
  -5  -4   2       26.07       32.62      4.68 o 
  -4  -4   2      301.17      272.54     10.95 o 
  -3  -4   2     2330.60     2307.80     51.30 o 
  -2  -4   2       34.72       31.47      4.87 o 
  -1  -4   2     2677.60     2863.11     48.24 o 
   0  -4   2      153.40      165.15      5.46 o 
   1  -4   2     7206.55     8402.13    163.15 o 
   2  -4   2     8731.79     9169.86    177.76 o 
   3  -4   2      556.08      577.52     13.72 o 
   4  -4   2     1044.37     1215.85     38.95 o 
   5  -4   2     1876.62     1764.89     54.25 o 
   6  -4   2        6.80        6.49      4.17 o 
   7  -4   2       26.02       26.43      6.03 o 
   8  -4   2      417.96      405.93     14.85 o 
   9  -4   2       12.42        8.62      4.42 o 
  10  -4   2       39.87       41.27     10.20 o 
 -10  -3   2       16.88        3.25      9.74 o 
  -9  -3   2        3.48        7.88      9.27 o 
  -8  -3   2      181.45      189.66     17.16 o 
  -7  -3   2       12.68       23.65      8.35 o 
  -6  -3   2      513.37      520.71     16.69 o 
  -4  -3   2      360.09      389.93     14.84 o 
  -3  -3   2      456.21      641.87     31.30 o 
  -2  -3   2       12.71       27.69      4.64 o 
  -1  -3   2      385.47      290.58     15.07 o 
   0  -3   2        7.85       13.83      2.09 o 
   1  -3   2    22873.08    27036.31    520.60 o 
   2  -3   2      706.58     1066.49     22.79 o 
   3  -3   2     2299.68     2280.54     65.38 o 
   4  -3   2      771.47      810.10     27.36 o 
   5  -3   2     3957.03     4099.68    115.46 o 
   6  -3   2      617.32      677.48     25.50 o 
   7  -3   2      222.48      218.79      9.96 o 
   8  -3   2       33.05       39.79      8.58 o 
   9  -3   2       11.43        2.32      4.01 o 
  10  -3   2       85.32       82.54     12.98 o 
 -10  -2   2      113.94      110.83     15.30 o 
  -9  -2   2      242.28      228.61     19.01 o 
  -8  -2   2       22.08       16.23      7.42 o 
  -7  -2   2      129.76      127.52     12.52 o 
  -6  -2   2      133.27      139.84      7.58 o 
  -5  -2   2      182.68      204.75      5.99 o 
  -4  -2   2     4523.73     4508.41    161.49 o 
  -3  -2   2    12307.25    13467.59    270.57 o 
  -2  -2   2      275.92      199.40      6.56 o 
  -1  -2   2     1911.06     1753.44     57.73 o 
   0  -2   2     4301.04     4891.70    138.19 o 
   1  -2   2     4391.56     3838.96     75.03 o 
   2  -2   2      451.70      685.70     14.89 o 
   3  -2   2     1436.02     1383.25     41.27 o 
   4  -2   2       59.50       46.83      5.10 o 
   5  -2   2      632.90      681.66     24.58 o 
   6  -2   2      190.90      204.50      8.81 o 
   7  -2   2      276.83      247.55     10.29 o 
   8  -2   2      156.59      175.48     11.36 o 
   9  -2   2       63.39       65.38     11.13 o 
  10  -2   2       11.52        7.42      8.81 o 
 -10  -1   2       62.74       62.14     12.52 o 
  -9  -1   2       34.96       25.04      9.27 o 
  -8  -1   2       40.88       34.31      8.81 o 
  -7  -1   2        3.78        6.96      5.10 o 
  -6  -1   2      195.20      215.34      9.22 o 
  -5  -1   2       71.19       48.01      4.76 o 
  -4  -1   2      378.63      449.29      9.60 o 
  -3  -1   2     2085.09     2829.08    179.69 o 
  -2  -1   2    38950.30    44568.86    895.97 o 
   0  -1   2      836.34     1036.40     30.60 o 
   1  -1   2     8843.07     8324.45    160.52 o 
   2  -1   2     2950.66     3431.65     67.35 o 
   3  -1   2      137.91      132.35      3.71 o 
   4  -1   2      202.98      223.74      5.72 o 
   5  -1   2      147.03      150.40      6.86 o 
   6  -1   2        9.67        8.64      3.10 o 
   7  -1   2       21.70       17.59      4.01 o 
   8  -1   2      114.74      109.84     10.20 o 
   9  -1   2      113.44      104.80     13.45 o 
  10  -1   2      146.98      150.71     16.69 o 
 -11   0   2       21.56       11.59      9.74 o 
 -10   0   2        2.82       -1.39      6.96 o 
  -9   0   2       44.21       44.05     10.20 o 
  -8   0   2      447.42      411.31     22.72 o 
  -7   0   2      182.01      170.65     12.98 o 
  -6   0   2      661.26      575.28     12.43 o 
  -5   0   2       62.81       55.26      3.15 o 
  -4   0   2     1428.15     1758.11     30.32 o 
  -3   0   2      109.00       63.14      4.06 o 
  -1   0   2      645.94      321.35     11.13 o 
   0   0   2    11423.72    11201.89    313.01 o 
   1   0   2      471.70      400.40     33.16 o 
   2   0   2      792.10      892.49     15.96 o 
   3   0   2      570.74      734.26     13.89 o 
   4   0   2       15.56       12.04      1.84 o 
   5   0   2       15.63       14.76      2.90 o 
   6   0   2      390.17      439.33     14.00 o 
   7   0   2       27.79       26.42      6.26 o 
   8   0   2      124.98      121.96     12.98 o 
   9   0   2       54.76       30.14      9.74 o 
  10   0   2        0.41       -3.25      8.81 o 
 -11   1   2        2.20       -6.49      6.49 o 
 -10   1   2      152.99      164.15     16.23 o 
  -9   1   2      157.42      173.43     14.84 o 
  -8   1   2      116.46      112.68     11.59 o 
  -7   1   2        4.18        0.83      2.78 o 
  -6   1   2      285.28      288.72     10.02 o 
  -5   1   2       50.08       63.15      3.25 o 
  -4   1   2     2481.77     2422.42     49.00 o 
  -3   1   2     2308.00     2766.60     55.21 o 
  -2   1   2       26.45        0.93      0.93 o 
   0   1   2     2631.15     2559.31     50.77 o 
   1   1   2      282.45      283.84      7.52 o 
   2   1   2     1668.69     1633.79     28.24 o 
   3   1   2       76.88      115.17      5.97 o 
   4   1   2      442.80      425.73     11.36 o 
   5   1   2      164.25      170.07     10.63 o 
   6   1   2       19.47       24.02      4.35 o 
   7   1   2       22.71       23.19      7.88 o 
   8   1   2      193.76      201.25     17.16 o 
   9   1   2       78.07       92.28     13.91 o 
  10   1   2       55.60       48.23     13.45 o 
 -11   2   2        2.41       -6.96      7.42 o 
 -10   2   2        1.19       -1.85      6.49 o 
  -9   2   2      239.28      254.11     18.08 o 
  -8   2   2      568.41      537.99     16.82 o 
  -7   2   2      185.13      207.42      9.02 o 
  -6   2   2      728.37      736.37     25.50 o 
  -5   2   2       12.65       30.70      2.90 o 
  -4   2   2      265.38      344.67      9.34 o 
  -3   2   2      220.33      242.02      7.04 o 
  -2   2   2     1303.05     1368.88     41.27 o 
  -1   2   2        3.01        8.81      2.32 o 
   0   2   2     4085.66     4185.46    119.64 o 
   1   2   2     1168.60     1124.50     23.83 o 
   2   2   2      202.83      131.54      8.34 o 
   3   2   2      355.40      331.46      9.90 o 
   4   2   2     1107.55     1103.51     21.26 o 
   5   2   2     1060.14     1048.29     20.88 o 
   6   2   2      176.42      186.41     14.84 o 
   7   2   2      149.74      134.01     13.91 o 
   8   2   2        8.24        0.93      8.81 o 
   9   2   2        5.54        2.32      9.27 o 
 -11   3   2       62.53       72.80     12.98 o 
 -10   3   2      102.84      114.07     13.91 o 
  -9   3   2       57.50       52.24      6.01 o 
  -8   3   2       34.69       29.84      4.79 o 
  -7   3   2       81.52       70.02      7.42 o 
  -6   3   2      741.33      709.94     25.50 o 
  -5   3   2     1591.74     1668.45     35.58 o 
  -4   3   2     1885.46     2036.40     51.47 o 
  -3   3   2       50.96       32.13      4.64 o 
  -2   3   2       27.49       41.73      4.17 o 
  -1   3   2      494.99      553.67     19.94 o 
   0   3   2     5550.35     5960.09    170.18 o 
   1   3   2      456.10      532.10     14.74 o 
   2   3   2     3635.55     3457.66     58.40 o 
   3   3   2      435.89      526.25     12.04 o 
   4   3   2       52.87       46.38      4.55 o 
   5   3   2        2.84        2.30      2.61 o 
   6   3   2      295.70      299.56     19.48 o 
   7   3   2       39.21       52.40     11.59 o 
   8   3   2      148.08      152.10     17.16 o 
   9   3   2       76.21       91.81     16.69 o 
 -11   4   2       16.06       12.06      8.35 o 
 -10   4   2      196.42      208.21     17.62 o 
  -9   4   2      230.66      236.49     22.49 o 
  -8   4   2      212.73      204.96     13.45 o 
  -7   4   2       82.56       87.64      8.81 o 
  -6   4   2       51.41       65.38      6.96 o 
  -5   4   2       72.40       60.24      6.26 o 
  -4   4   2       39.26       31.13      3.48 o 
  -3   4   2       56.96       60.28      5.56 o 
  -2   4   2     2091.23     2304.65     69.09 o 
  -1   4   2      605.78      611.17     22.72 o 
   0   4   2      273.41      351.96     16.23 o 
   1   4   2      283.76      293.07     14.84 o 
   2   4   2     2024.73     2274.77     51.30 o 
   3   4   2      524.86      640.06     14.60 o 
   4   4   2     3182.98     3111.03     54.54 o 
   5   4   2      127.94      121.96     13.45 o 
   6   4   2       84.63       76.98     12.98 o 
   7   4   2       12.17       16.69     10.67 o 
   8   4   2      113.33       93.67     16.69 o 
 -11   5   2       12.60       19.48      9.27 o 
 -10   5   2      151.35      141.76      9.96 o 
  -9   5   2       49.52       63.53      9.27 o 
  -8   5   2      167.19      163.69     12.98 o 
  -7   5   2       99.52      101.09      9.74 o 
  -6   5   2     1217.84     1282.63     42.66 o 
  -5   5   2       19.26       16.52      2.90 o 
  -4   5   2      271.92      370.60     14.38 o 
  -3   5   2      209.29      245.77     12.52 o 
  -2   5   2       10.87       38.95      5.56 o 
  -1   5   2     1793.25     1725.01     55.65 o 
   0   5   2     2844.03     2644.09     81.61 o 
   1   5   2        9.26       16.69      5.10 o 
   2   5   2       24.91       17.32      4.35 o 
   3   5   2      493.59      450.56     17.39 o 
   4   5   2      123.17      146.07     21.33 o 
   5   5   2        1.00        0.51      5.33 o 
   6   5   2      117.58      115.46     15.77 o 
   7   5   2       36.17       45.91     13.45 o 
   8   5   2        8.88       -3.25     12.06 o 
 -11   6   2       62.34       55.18     12.06 o 
 -10   6   2      109.21      101.55     12.06 o 
  -9   6   2        3.00        1.39      5.56 o 
  -8   6   2       81.56       84.40     10.20 o 
  -7   6   2       11.69       13.91      5.56 o 
  -6   6   2        0.41        6.49      4.64 o 
  -5   6   2       39.48       32.86      4.17 o 
  -4   6   2      982.48      946.54     23.60 o 
  -3   6   2      210.23      207.74     12.52 o 
  -2   6   2       33.63       32.92      6.03 o 
  -1   6   2       56.56       63.99      7.88 o 
   0   6   2      114.47      151.17     11.59 o 
   1   6   2      152.27      159.98     12.06 o 
   2   6   2     1199.15     1102.71     41.27 o 
   3   6   2      554.46      573.32     30.37 o 
   4   6   2      350.26      333.02     15.24 o 
   5   6   2      265.44      211.80     12.81 o 
   6   6   2      103.17      104.80     16.69 o 
   7   6   2       59.92       36.63     15.30 o 
 -11   7   2        5.52       -2.78      6.96 o 
 -10   7   2       77.18       66.31     11.13 o 
  -9   7   2        0.93       -3.25      5.10 o 
  -8   7   2      435.83      450.26     23.19 o 
  -7   7   2       46.15       50.54      8.35 o 
  -6   7   2      130.70      147.92     12.06 o 
  -5   7   2      328.19      275.14     10.81 o 
  -4   7   2      372.48      369.75     12.62 o 
  -3   7   2      927.50      874.65     24.34 o 
  -2   7   2     2264.01     2402.96     76.51 o 
  -1   7   2      714.42      612.56     26.90 o 
   0   7   2      687.68      696.50     29.68 o 
   1   7   2      209.77      228.61     15.77 o 
   2   7   2       10.80       12.52      6.49 o 
   3   7   2       10.05       21.79      7.88 o 
   4   7   2      154.17      146.55     11.25 o 
   5   7   2      175.55      176.57     12.58 o 
   6   7   2       71.29       76.98     17.62 o 
   7   7   2        5.98      -10.20     14.38 o 
 -10   8   2       20.87       23.65      8.81 o 
  -9   8   2        7.32        6.96      6.49 o 
  -8   8   2        3.84        0.46      5.10 o 
  -7   8   2       14.36        7.88      6.49 o 
  -6   8   2      212.58      204.03     14.38 o 
  -5   8   2       61.70       67.43      6.06 o 
  -4   8   2      123.19      152.37      8.53 o 
  -3   8   2       26.61       27.99      7.65 o 
  -2   8   2      398.87      394.62     20.87 o 
  -1   8   2      930.92      887.08     36.17 o 
   0   8   2     1445.46     1522.37     55.65 o 
   1   8   2       51.83       52.40      9.27 o 
   2   8   2       81.69       78.37     11.59 o 
   3   8   2        2.22       -3.71      6.03 o 
   4   8   2       28.33       17.62      7.88 o 
   5   8   2        0.37        0.46      7.42 o 
   6   8   2       89.11       79.76     19.48 o 
 -10   9   2       14.05       15.77      8.35 o 
  -9   9   2       12.98       17.16      7.88 o 
  -8   9   2       39.78       33.85      8.81 o 
  -7   9   2        1.36        1.85      5.56 o 
  -6   9   2        7.60        5.56      5.56 o 
  -5   9   2      111.10      106.75      8.58 o 
  -4   9   2       67.18       66.38      6.53 o 
  -3   9   2       80.96       88.64      7.04 o 
  -2   9   2       64.64       62.14      9.74 o 
  -1   9   2      159.95      183.17     15.30 o 
   0   9   2       73.78       68.63     11.13 o 
   1   9   2        0.98        7.88      6.49 o 
   2   9   2       21.38       24.11      8.81 o 
   3   9   2       74.76       75.12     12.98 o 
   4   9   2      139.32      172.50     18.08 o 
   5   9   2        0.60       -4.64      7.88 o 
  -9  10   2       72.09       64.46     11.59 o 
  -8  10   2      119.45      127.52     13.91 o 
  -7  10   2      123.95      131.23     13.91 o 
  -6  10   2      119.27      127.06     12.98 o 
  -5  10   2       32.07       44.06     12.52 o 
  -4  10   2      162.64      183.65     10.43 o 
  -3  10   2       46.67       42.10      6.20 o 
  -2  10   2        3.23        5.64      4.09 o 
  -1  10   2       77.65       49.15      9.74 o 
   0  10   2        3.54        6.96      6.49 o 
   1  10   2        2.70       -1.85      6.96 o 
   2  10   2       10.76       15.30      8.81 o 
   3  10   2       26.15       35.24     10.67 o 
   4  10   2       16.39        6.49      8.81 o 
  -9  11   2        0.14       -0.46      7.42 o 
  -8  11   2        9.31       16.23      8.35 o 
  -7  11   2      109.04      111.75     13.91 o 
  -6  11   2       15.02       11.59      6.96 o 
  -5  11   2       52.59       60.53      9.74 o 
  -4  11   2       75.01       81.71     10.67 o 
  -3  11   2       46.73       38.53      6.39 o 
  -2  11   2      186.66      193.50     11.09 o 
  -1  11   2      109.15      111.29     14.38 o 
   0  11   2       81.67       72.34     12.98 o 
   1  11   2       68.28       57.50     12.52 o 
   2  11   2      106.75      136.80     17.62 o 
   3  11   2       27.98       28.29     11.59 o 
  -8  12   2       59.46       44.98     11.13 o 
  -7  12   2       50.63       74.66     12.52 o 
  -6  12   2        9.96       -1.85      6.96 o 
  -5  12   2      142.49      145.14     14.84 o 
  -4  12   2       32.44       48.04      7.37 o 
  -3  12   2      124.33      135.92     18.55 o 
  -2  12   2       13.89       14.29      5.34 o 
  -1  12   2       16.75       15.86      9.74 o 
   0  12   2        2.05       -6.03      7.88 o 
   1  12   2       20.48       32.00     11.13 o 
  -6  13   2        5.51        2.78      7.88 o 
  -5  13   2        5.12        6.49      7.42 o 
  -4  13   2       30.29       18.17      6.39 o 
  -3  13   2        0.15       -4.68      4.68 o 
  -2  13   2        9.82        8.37      5.68 o 
  -1  13   2      189.12      185.95     20.40 o 
   2 -15   3       14.78       19.01      9.74 o 
   0 -14   3       49.32       48.69     12.52 o 
   1 -14   3       39.57       32.46     10.67 o 
   2 -14   3       28.16       26.43      9.74 o 
   3 -14   3       31.55       25.47      6.34 o 
   4 -14   3       27.87       38.02      9.74 o 
   5 -14   3       15.01       22.26      8.81 o 
   6 -14   3       17.28       15.77      8.35 o 
  -2 -13   3       21.62       39.88     12.06 o 
  -1 -13   3       66.48       51.47     11.59 o 
   0 -13   3       82.80       74.19     13.45 o 
   1 -13   3       73.06       64.92     12.06 o 
   2 -13   3       56.98       46.37     10.67 o 
   3 -13   3       12.39       14.46      5.22 o 
   4 -13   3       79.21       70.95     11.13 o 
   5 -13   3      102.76      103.87     12.52 o 
   6 -13   3       33.29       40.81      9.74 o 
   7 -13   3       33.40       30.14     10.20 o 
  -4 -12   3        1.30       12.52      9.74 o 
  -3 -12   3        4.74       -0.93      7.88 o 
  -2 -12   3      175.71      176.67     18.08 o 
  -1 -12   3       96.19       94.13     13.91 o 
   0 -12   3      102.94      108.04     13.45 o 
   1 -12   3      168.83      193.37     16.69 o 
   2 -12   3       64.18       53.85     10.90 o 
   3 -12   3      263.69      256.51     11.94 o 
   4 -12   3        2.14       -3.25      6.03 o 
   5 -12   3       24.68       16.23      7.42 o 
   6 -12   3       49.95       58.89     10.67 o 
   7 -12   3       26.02       36.63      9.74 o 
   8 -12   3        9.59        5.10      8.35 o 
  -5 -11   3        0.23        0.93      8.35 o 
  -4 -11   3        1.98       -5.56      7.42 o 
  -3 -11   3        1.28       11.59      7.42 o 
  -2 -11   3       25.94       32.00      9.27 o 
  -1 -11   3      115.06      135.40     14.84 o 
   0 -11   3        0.60        2.78      5.56 o 
   1 -11   3        5.38        4.38      3.68 o 
   2 -11   3      275.29      244.61     11.36 o 
   3 -11   3      181.06      184.72      9.82 o 
   4 -11   3      107.06       78.37     10.20 o 
   5 -11   3      143.91      135.87     12.98 o 
   6 -11   3        0.59       -5.10      5.10 o 
   7 -11   3        1.90       -1.85      6.49 o 
   8 -11   3      107.43       65.85     12.06 o 
   9 -11   3       43.07       50.08     11.59 o 
  -6 -10   3      192.01      214.70     19.94 o 
  -5 -10   3      173.68      170.65     18.08 o 
  -4 -10   3       91.01       87.18     13.91 o 
  -3 -10   3        9.97       19.94      7.88 o 
  -2 -10   3      587.06      549.96     28.75 o 
  -1 -10   3        1.73        4.17      6.03 o 
   0 -10   3      272.60      266.17     17.62 o 
   1 -10   3       30.73       31.61      4.79 o 
   2 -10   3      129.97      139.36      7.99 o 
   3 -10   3       81.46       73.56      6.23 o 
   4 -10   3       34.93       19.01      6.49 o 
   5 -10   3        0.57       -4.17      4.17 o 
   6 -10   3      126.91      117.32     12.52 o 
   7 -10   3      116.66       99.23     12.52 o 
   8 -10   3       10.55        7.42      7.42 o 
   9 -10   3        0.38       -1.39      6.96 o 
  -7  -9   3        0.03        6.80      7.42 o 
  -6  -9   3       68.81       83.17     10.98 o 
  -5  -9   3      134.59      129.84     11.80 o 
  -4  -9   3      535.59      523.99     27.82 o 
  -3  -9   3      236.64      250.87     18.55 o 
  -2  -9   3      137.91      123.35     12.98 o 
  -1  -9   3      216.94      196.15     14.84 o 
   0  -9   3       64.44       65.24      5.32 o 
   1  -9   3       15.20       18.27      3.68 o 
   2  -9   3     1140.53     1052.07     26.32 o 
   3  -9   3       19.23        7.42      3.28 o 
   4  -9   3      113.43      127.78     14.14 o 
   5  -9   3      241.65      220.73     14.38 o 
   6  -9   3        0.42       -2.32      5.10 o 
   7  -9   3       84.07      103.87     12.06 o 
   8  -9   3      126.11      126.13     13.45 o 
   9  -9   3       38.16       40.34     10.20 o 
  10  -9   3       10.40       17.16      8.81 o 
  -8  -8   3       31.72       38.95     17.16 o 
  -7  -8   3       19.21       13.15      6.80 o 
  -6  -8   3        0.15        0.30      6.08 o 
  -5  -8   3        8.60        6.08     10.67 o 
  -4  -8   3       56.23       56.55      8.13 o 
  -3  -8   3      122.46      118.25     12.06 o 
  -2  -8   3      830.65      763.73     32.46 o 
  -1  -8   3       30.50       25.48      7.19 o 
   0  -8   3      210.80      197.10      8.02 o 
   1  -8   3        1.27        0.00      2.23 o 
   2  -8   3     1382.09     1400.39     32.42 o 
   3  -8   3      304.67      320.22     19.24 o 
   4  -8   3       37.53       33.25      6.72 o 
   5  -8   3        7.18        2.78      4.17 o 
   6  -8   3      217.15      213.31     14.84 o 
   7  -8   3        2.62        2.32      5.56 o 
   8  -8   3      166.51      178.07     14.84 o 
   9  -8   3       64.65       70.02     11.59 o 
  10  -8   3       11.52       10.67      7.88 o 
  -8  -7   3       28.77       13.45     13.91 o 
  -7  -7   3       64.94       68.34      8.83 o 
  -6  -7   3      226.73      212.75     14.38 o 
  -5  -7   3      108.27      118.73     21.33 o 
  -4  -7   3       10.59       13.72      5.25 o 
  -3  -7   3       64.18       47.84      6.43 o 
  -2  -7   3      343.00      314.40     17.16 o 
  -1  -7   3      210.40      190.28      7.21 o 
   0  -7   3      433.59      382.45     17.85 o 
   1  -7   3      147.61      157.83      7.00 o 
   2  -7   3       54.09       47.06      5.10 o 
   3  -7   3      408.29      437.72     20.40 o 
   4  -7   3      232.96      253.19     12.29 o 
   5  -7   3       36.31       33.85      6.96 o 
   6  -7   3      892.86      829.12     32.00 o 
   7  -7   3      100.74      100.16     11.13 o 
   8  -7   3        9.68        0.93      5.56 o 
   9  -7   3       85.93       75.59     11.13 o 
  10  -7   3        0.07       -5.10      6.03 o 
  -9  -6   3       90.97       62.60     15.77 o 
  -8  -6   3       24.12        7.88     11.59 o 
  -7  -6   3        3.31        5.83      5.55 o 
  -6  -6   3        1.59        4.97      4.47 o 
  -5  -6   3       78.55       70.01      7.65 o 
  -4  -6   3      974.27      951.04     27.01 o 
  -3  -6   3        3.99        6.09      3.58 o 
  -2  -6   3       19.83       27.45      3.26 o 
  -1  -6   3      585.91      560.96     14.38 o 
   0  -6   3      194.61      162.59      6.46 o 
   1  -6   3      632.93      588.90     27.13 o 
   2  -6   3     6592.17     6521.61    128.76 o 
   3  -6   3      165.09      181.54      7.19 o 
   4  -6   3     1067.81     1010.33     23.58 o 
   5  -6   3        5.92        3.71      4.17 o 
   6  -6   3      290.67      256.90     15.30 o 
   7  -6   3        8.42       12.52      5.56 o 
   8  -6   3      112.84      118.25     11.59 o 
   9  -6   3       43.90       38.49      8.81 o 
  10  -6   3        0.38        2.80      4.68 o 
  -9  -5   3      112.38      100.16     17.16 o 
  -8  -5   3      433.62      448.87     28.29 o 
  -7  -5   3      173.73      132.62     14.84 o 
  -6  -5   3      396.62      404.69     15.78 o 
  -5  -5   3       44.67       40.94      5.79 o 
  -4  -5   3      105.39      116.68     10.20 o 
  -3  -5   3      167.63      150.23     14.14 o 
  -2  -5   3     2888.14     2781.48     61.27 o 
  -1  -5   3     1100.03     1095.13     24.03 o 
   0  -5   3     1598.62     1736.13     36.43 o 
   1  -5   3      113.61      109.55      7.88 o 
   2  -5   3     1402.59     1794.59     68.86 o 
   3  -5   3        0.76       -1.16      1.64 o 
   4  -5   3     1373.20     1406.97     30.45 o 
   5  -5   3       37.24       34.31      6.03 o 
   6  -5   3     1655.48     1704.14     54.72 o 
   7  -5   3      318.02      289.82     16.69 o 
   8  -5   3        0.56        2.32      5.10 o 
   9  -5   3        3.67        6.51      4.42 o 
  10  -5   3        1.93        5.56      4.89 o 
 -10  -4   3      103.07      109.90     17.16 o 
  -9  -4   3        1.63        0.46      9.27 o 
  -8  -4   3        7.23       12.98      8.81 o 
  -7  -4   3       79.91       88.11     12.06 o 
  -6  -4   3       93.18      137.13     24.34 o 
  -5  -4   3      491.44      495.51     16.03 o 
  -4  -4   3      401.22      297.09     11.28 o 
  -3  -4   3       10.61       11.81      3.71 o 
  -2  -4   3       62.11       73.03      9.97 o 
  -1  -4   3      184.26      221.65     11.13 o 
   0  -4   3      170.96      310.47      8.57 o 
   1  -4   3     6310.91     6487.18    126.79 o 
   2  -4   3    12396.23    13471.14    525.85 o 
   3  -4   3      136.19      201.23      6.34 o 
   4  -4   3       12.23       19.94      4.17 o 
   5  -4   3      128.84      167.86     11.13 o 
   6  -4   3      354.45      348.71     17.16 o 
   7  -4   3       42.00       32.92      6.96 o 
   8  -4   3      317.32      311.74     26.90 o 
   9  -4   3       25.56       18.78      5.25 o 
  10  -4   3        8.11       16.23      8.35 o 
 -10  -3   3       50.23       55.18     13.45 o 
  -9  -3   3       92.36       87.18     13.45 o 
  -8  -3   3      475.21      496.17     27.36 o 
  -7  -3   3      220.44      220.26     16.69 o 
  -6  -3   3      810.17      761.85     21.57 o 
  -5  -3   3       10.28        5.93      4.64 o 
  -4  -3   3      172.80      249.08      9.51 o 
  -3  -3   3      735.13      827.00     20.82 o 
  -2  -3   3      794.42      785.00     19.35 o 
  -1  -3   3      248.12      284.03     40.34 o 
   0  -3   3     2616.53     2493.84     73.27 o 
   1  -3   3      698.00      972.42     34.78 o 
   2  -3   3     1031.64      998.59     21.48 o 
   3  -3   3     1830.28     1779.09     36.55 o 
   4  -3   3     1199.51     1180.61     37.56 o 
   5  -3   3       12.14        6.96      4.17 o 
   6  -3   3       45.81       57.50      6.96 o 
   7  -3   3      136.04      152.73      8.51 o 
   8  -3   3      157.80      158.89      9.31 o 
   9  -3   3       41.48       42.40      6.34 o 
  10  -3   3      102.37      108.04     13.91 o 
 -10  -2   3       18.57       11.59      8.81 o 
  -9  -2   3        5.32        1.85      7.88 o 
  -8  -2   3       51.66       70.48     10.67 o 
  -7  -2   3       87.66      107.58     11.13 o 
  -6  -2   3     1207.03     1166.11     29.28 o 
  -5  -2   3      518.69      602.63     12.48 o 
  -4  -2   3     1547.70     1450.64     33.27 o 
  -3  -2   3        0.76       10.69      2.30 o 
  -2  -2   3      813.45      952.38     32.23 o 
  -1  -2   3     1817.55     2212.75     54.02 o 
   0  -2   3     2778.45     3117.22    250.17 o 
   1  -2   3     3942.58     5019.22    141.43 o 
   2  -2   3      278.40      273.04      7.12 o 
   3  -2   3      536.80      505.69     12.29 o 
   4  -2   3        7.21       -0.46      2.32 o 
   5  -2   3      195.07      218.67      8.68 o 
   6  -2   3      310.70      298.85     12.29 o 
   7  -2   3       23.05       20.62      4.42 o 
   8  -2   3        0.07       -0.72      3.56 o 
   9  -2   3      105.76      102.94     12.98 o 
  10  -2   3       65.39       45.44     11.59 o 
 -11  -1   3        9.54       -7.42      8.35 o 
 -10  -1   3        7.49       -0.93      7.42 o 
  -9  -1   3       29.58       24.11      8.81 o 
  -8  -1   3        0.24       -1.85      5.56 o 
  -7  -1   3      130.80       98.31     10.20 o 
  -6  -1   3        0.91        2.41      2.56 o 
  -5  -1   3     2605.08     2474.45     42.30 o 
  -4  -1   3    13327.21    15094.55    241.75 o 
  -3  -1   3     1916.75     2029.67     43.60 o 
  -2  -1   3      389.90      463.26     14.84 o 
  -1  -1   3     3050.16     3827.94    108.97 o 
   0  -1   3     3090.52     3670.71     71.90 o 
   1  -1   3      137.39      142.82      6.49 o 
   2  -1   3      288.16      268.82     17.16 o 
   3  -1   3       11.85        8.73      1.50 o 
   4  -1   3      106.28       94.64      3.66 o 
   5  -1   3      103.11       82.44      5.40 o 
   6  -1   3       38.72       37.60      4.56 o 
   7  -1   3      175.82      207.12      9.96 o 
   8  -1   3      385.31      397.43     15.12 o 
   9  -1   3      146.99      140.50     14.84 o 
  10  -1   3        2.61       -1.85      8.35 o 
 -11   0   3        6.18        0.00      8.35 o 
 -10   0   3       62.83       51.47     11.13 o 
  -9   0   3      107.63      136.33     13.91 o 
  -8   0   3       90.66       94.60     11.13 o 
  -7   0   3       81.69       86.71      9.74 o 
  -6   0   3      316.79      306.14      8.13 o 
  -5   0   3      138.95      144.99      4.82 o 
  -4   0   3     1025.10     1728.11     30.06 o 
  -3   0   3    14386.06    17019.00    355.20 o 
  -2   0   3     7849.78     9300.21    260.61 o 
  -1   0   3     2155.47     1897.90     51.24 o 
   0   0   3     3852.58     3524.83     69.13 o 
   1   0   3     2378.77     2472.05     68.63 o 
   2   0   3      513.55      451.43     10.99 o 
   3   0   3      947.61      930.09     17.47 o 
   4   0   3      447.97      411.41      9.50 o 
   5   0   3     1065.40     1124.04     26.98 o 
   6   0   3      524.80      542.21     16.50 o 
   7   0   3       10.00       17.06      4.56 o 
   8   0   3        0.21       -0.46      6.96 o 
   9   0   3      182.03      199.40     18.08 o 
  10   0   3      103.43      110.36     15.77 o 
 -11   1   3       50.80       44.05     11.59 o 
 -10   1   3       46.73       47.30     10.67 o 
  -9   1   3       62.01       49.15      9.27 o 
  -8   1   3      323.46      331.55     19.48 o 
  -7   1   3      535.67      502.73     14.91 o 
  -6   1   3      403.16      401.52      9.72 o 
  -5   1   3      608.36      735.08     17.37 o 
  -4   1   3      166.99      226.08      8.11 o 
  -3   1   3       10.49        0.00      0.93 o 
  -2   1   3     1830.05     2140.49     63.06 o 
  -1   1   3     3769.42     4039.86    115.00 o 
   0   1   3     5691.57     5565.02    108.77 o 
   1   1   3     2622.21     2845.00     47.33 o 
   2   1   3      213.24       63.99      5.10 o 
   3   1   3     1415.00     1524.92     27.27 o 
   4   1   3      109.50      101.50      7.86 o 
   5   1   3     1259.87     1306.25     30.88 o 
   6   1   3      286.13      262.82     12.29 o 
   7   1   3       66.04       56.57      9.74 o 
   8   1   3      148.32      148.39     15.77 o 
   9   1   3       22.36        6.49      9.27 o 
 -11   2   3      143.77      125.20     15.30 o 
 -10   2   3      185.31      166.47     15.30 o 
  -9   2   3      538.70      536.51     27.36 o 
  -8   2   3      242.49      237.26     12.52 o 
  -7   2   3        0.01        3.46      2.66 o 
  -6   2   3       39.51       44.49      6.26 o 
  -5   2   3     2489.56     2429.20     50.15 o 
  -4   2   3      713.60      750.65     21.10 o 
  -3   2   3       24.03       25.04      3.25 o 
  -2   2   3     1195.08     1237.65     38.95 o 
  -1   2   3      447.76      431.25     16.23 o 
   0   2   3       75.38       63.53      5.56 o 
   1   2   3      109.98       83.51      3.80 o 
   2   2   3     1160.96     1490.78     30.94 o 
   3   2   3     1479.28     1604.68     35.48 o 
   4   2   3       51.31       56.41      3.85 o 
   5   2   3       36.14       28.98      4.68 o 
   6   2   3       50.07       66.26      6.24 o 
   7   2   3       41.87       43.59     10.20 o 
   8   2   3       44.87       52.86     12.06 o 
   9   2   3       35.70       43.59     12.98 o 
 -11   3   3        6.63       15.30      9.27 o 
 -10   3   3       29.52       33.85      9.74 o 
  -9   3   3      406.66      435.43     24.11 o 
  -8   3   3      163.83      188.50      9.24 o 
  -7   3   3      963.80      997.44     34.31 o 
  -6   3   3      162.91      178.99      7.19 o 
  -5   3   3     1270.19     1483.26     32.46 o 
  -4   3   3      568.90      589.18     15.08 o 
  -3   3   3      527.05      524.46     19.48 o 
  -2   3   3      674.31      509.62     19.01 o 
  -1   3   3      610.18      570.83     21.33 o 
   0   3   3      200.63      144.68      8.81 o 
   1   3   3     1074.09     1348.93     92.58 o 
   2   3   3        1.78        6.81      2.11 o 
   3   3   3     1342.24     1327.39     25.45 o 
   4   3   3     1412.11     1503.63     35.06 o 
   5   3   3      725.83      750.24     17.21 o 
   6   3   3       20.90       20.40      8.81 o 
   7   3   3        5.13       14.84     10.20 o 
   8   3   3        5.59       15.77     11.59 o 
   9   3   3       11.86        4.64     12.98 o 
 -11   4   3       94.31       99.23     13.91 o 
 -10   4   3       91.62      100.16     12.98 o 
  -9   4   3      205.75      195.69     13.91 o 
  -8   4   3       36.61       41.73      6.96 o 
  -7   4   3     1248.58     1231.62     41.27 o 
  -6   4   3       70.56       78.51      5.07 o 
  -5   4   3      487.64      543.65     14.89 o 
  -4   4   3      141.81      141.77      6.72 o 
  -3   4   3      882.29      848.59     29.68 o 
  -2   4   3     1068.46      995.59     33.85 o 
  -1   4   3     3018.16     3306.27     98.31 o 
   0   4   3      872.20      933.45     33.39 o 
   1   4   3     1598.76     1478.31     49.15 o 
   2   4   3       25.07       19.54      4.41 o 
   3   4   3       36.21       59.46      4.53 o 
   4   4   3      138.58      186.48      8.03 o 
   5   4   3       35.40       22.72      9.74 o 
   6   4   3      189.65      204.50     18.55 o 
   7   4   3      272.57      272.20     22.26 o 
   8   4   3      100.72      121.96     18.08 o 
 -11   5   3       52.73       42.20     11.13 o 
 -10   5   3       56.11       58.11      7.33 o 
  -9   5   3        1.33        1.39      4.64 o 
  -8   5   3        0.98       -2.32      4.17 o 
  -7   5   3        2.20        1.85      4.17 o 
  -6   5   3       27.45       25.62      3.76 o 
  -5   5   3      153.86      111.40     11.82 o 
  -4   5   3      264.56      263.64      9.51 o 
  -3   5   3      529.30      558.77     22.26 o 
  -2   5   3     1021.08     1151.86     39.42 o 
  -1   5   3      262.26      319.96     16.23 o 
   0   5   3      418.31      499.88     22.26 o 
   1   5   3      457.80      425.69     20.40 o 
   2   5   3      218.21      244.84     15.30 o 
   3   5   3     1595.90     1526.53     46.60 o 
   4   5   3      333.08      354.02     14.99 o 
   5   5   3       26.01       30.14      8.58 o 
   6   5   3       24.85        8.35     11.13 o 
   7   5   3       65.33       57.96     15.77 o 
   8   5   3       11.29        0.00     13.45 o 
 -11   6   3       30.24       46.83     11.13 o 
 -10   6   3       60.79       65.85     10.67 o 
  -9   6   3        9.36        6.96      5.56 o 
  -8   6   3      193.71      165.55     12.98 o 
  -7   6   3      355.09      339.90     18.55 o 
  -6   6   3       73.89       61.21      7.88 o 
  -5   6   3      131.06      129.35      7.19 o 
  -4   6   3       28.23       28.40      4.41 o 
  -3   6   3       12.46       10.20      4.64 o 
  -2   6   3      252.91      246.23     14.84 o 
  -1   6   3     2223.11     2401.56     76.98 o 
   0   6   3      207.81      187.80     13.45 o 
   1   6   3      353.55      347.32     19.01 o 
   2   6   3      349.81      383.49     21.33 o 
   3   6   3        0.68       -1.26      4.83 o 
   4   6   3       44.50       51.56      8.13 o 
   5   6   3      429.20      440.50     18.60 o 
   6   6   3        9.03       -5.56     12.98 o 
   7   6   3        0.56       -5.10     14.38 o 
 -10   7   3        9.43        8.35      6.96 o 
  -9   7   3       77.04       70.48     10.67 o 
  -8   7   3        9.41        8.35      6.03 o 
  -7   7   3      168.65      156.73     12.98 o 
  -6   7   3       90.69       79.29      9.74 o 
  -5   7   3     1436.09     1418.64     34.25 o 
  -4   7   3      569.80      528.23     26.43 o 
  -3   7   3     1362.20     1392.99     49.15 o 
  -2   7   3      524.23      528.17     24.58 o 
  -1   7   3        8.85       11.59      5.56 o 
   0   7   3      467.87      400.65     21.33 o 
   1   7   3      285.84      313.93     19.48 o 
   2   7   3       14.99        9.74      6.03 o 
   3   7   3      390.04      367.72     22.26 o 
   4   7   3      129.59      120.57     13.91 o 
   5   7   3        0.45       -6.72      6.72 o 
   6   7   3       17.59       17.62     14.84 o 
 -10   8   3        0.29        3.25      6.96 o 
  -9   8   3       39.27       38.95      9.27 o 
  -8   8   3       64.16       67.24     10.67 o 
  -7   8   3      398.75      424.30     22.26 o 
  -6   8   3        0.27       -3.25      4.64 o 
  -5   8   3       70.57       78.58      6.72 o 
  -4   8   3      765.67      779.83     22.12 o 
  -3   8   3     1098.47     1101.78     41.73 o 
  -2   8   3      313.12      278.23     17.62 o 
  -1   8   3      440.54      419.20     22.72 o 
   0   8   3      130.38      133.09     12.98 o 
   1   8   3        0.77        1.39      6.03 o 
   2   8   3       84.37       72.34     11.59 o 
   3   8   3       74.07       77.90     12.52 o 
   4   8   3      230.87      230.00     19.48 o 
   5   8   3       85.78       90.89     13.91 o 
 -10   9   3        3.03       -4.17      6.03 o 
  -9   9   3        0.66        2.78      6.49 o 
  -8   9   3       38.59       65.85     11.13 o 
  -7   9   3      284.41      261.53     17.62 o 
  -6   9   3       83.41       70.02     10.20 o 
  -5   9   3      142.32      154.70      9.49 o 
  -4   9   3       29.99       37.92      5.73 o 
  -3   9   3       27.96       39.88      8.81 o 
  -2   9   3      206.22      224.90     16.69 o 
  -1   9   3      186.01      200.32     16.23 o 
   0   9   3        1.81       10.67      6.96 o 
   1   9   3        4.26       -1.85      6.49 o 
   2   9   3        2.03        0.00      6.96 o 
   3   9   3        0.97        3.71      7.42 o 
   4   9   3       30.44       31.53     10.67 o 
   5   9   3       87.19      110.83     16.69 o 
  -9  10   3       46.27       55.18     11.13 o 
  -8  10   3        9.02       16.69      8.35 o 
  -7  10   3        0.06        0.00      6.03 o 
  -6  10   3       47.11       49.15      9.74 o 
  -5  10   3        0.57       -1.20      3.89 o 
  -4  10   3       27.48       24.74      5.57 o 
  -3  10   3      395.68      375.58     15.12 o 
  -2  10   3       58.72       62.14     11.13 o 
  -1  10   3        8.41        9.74      7.42 o 
   0  10   3      314.57      360.77     23.65 o 
   1  10   3       67.11       67.70     12.06 o 
   2  10   3      115.81      118.71     16.23 o 
   3  10   3      100.79      135.87     17.62 o 
   4  10   3        0.15       -5.56      8.35 o 
  -8  11   3      102.49      122.42     14.84 o 
  -7  11   3      326.03      284.72     20.40 o 
  -6  11   3        5.37       10.20      6.96 o 
  -5  11   3        5.09        2.67      4.68 o 
  -4  11   3       82.98       93.36      8.83 o 
  -3  11   3       44.02       48.98      7.12 o 
  -2  11   3       34.71       39.88     10.20 o 
  -1  11   3      159.79      163.23     17.16 o 
   0  11   3        4.39       12.98      7.88 o 
   1  11   3       17.14       30.60     11.13 o 
   2  11   3       46.48       66.31     14.84 o 
  -7  12   3       15.94       14.38      8.35 o 
  -6  12   3       31.99       53.79     11.13 o 
  -5  12   3      123.42      146.77     10.95 o 
  -4  12   3       44.20       48.63      7.58 o 
  -3  12   3       45.23       43.08      9.27 o 
  -2  12   3        1.05        4.22      5.01 o 
  -1  12   3      110.83      104.80     15.77 o 
   0  12   3      153.97      172.04     19.94 o 
  -5  13   3       20.14       27.36      9.27 o 
  -4  13   3       22.80       26.90      7.19 o 
  -3  13   3       21.63       27.26      7.24 o 
  -2  13   3       91.72      106.67     10.47 o 
   1 -15   4        2.03        2.32      8.81 o 
   2 -15   4       16.80       10.67      9.74 o 
  -1 -14   4       65.82       60.28     13.91 o 
   0 -14   4      189.47      232.78     20.87 o 
   1 -14   4       62.30       68.63     12.98 o 
   2 -14   4       32.35       28.75      9.74 o 
   3 -14   4        0.42       -5.56      5.56 o 
   4 -14   4       38.15       36.17      9.27 o 
   5 -14   4       51.63       50.08     10.67 o 
   6 -14   4       42.30       30.14     10.20 o 
  -3 -13   4        8.41       12.06      9.27 o 
  -2 -13   4       15.04       29.21     10.67 o 
  -1 -13   4       69.64       65.38     13.45 o 
   0 -13   4        3.02        6.96      7.42 o 
   1 -13   4       53.11       52.86     11.13 o 
   2 -13   4      199.08      198.47     17.62 o 
   3 -13   4       88.66       87.14      7.99 o 
   4 -13   4      178.05      167.86     14.84 o 
   5 -13   4        0.01        4.17      6.49 o 
   6 -13   4        8.59        4.64      6.96 o 
   7 -13   4        6.09       14.38      8.81 o 
  -4 -12   4        5.11        0.93      8.35 o 
  -3 -12   4       14.10        6.49      8.35 o 
  -2 -12   4      115.96      114.07     15.30 o 
  -1 -12   4      219.72      238.81     19.48 o 
   0 -12   4      332.00      342.68     22.72 o 
   1 -12   4        0.55        5.56      6.49 o 
   2 -12   4       10.69        5.69      4.09 o 
   3 -12   4      292.83      261.00     12.12 o 
   4 -12   4      235.94      246.69     16.69 o 
   5 -12   4        6.70        5.10      6.49 o 
   6 -12   4       86.68       93.67     12.52 o 
   7 -12   4        5.61        4.64      7.42 o 
   8 -12   4       22.07       12.52      8.81 o 
  -5 -11   4       88.30      122.42     16.69 o 
  -4 -11   4       71.71       78.37     14.38 o 
  -3 -11   4        0.02        2.32      7.42 o 
  -2 -11   4       76.01       64.46     12.06 o 
  -1 -11   4      271.08      270.81     19.48 o 
   0 -11   4       13.21       18.55      7.42 o 
   1 -11   4       15.45        7.55      3.16 o 
   2 -11   4       67.83       85.52      7.00 o 
   3 -11   4        8.81        5.81      4.09 o 
   4 -11   4        1.55       -4.64      4.64 o 
   5 -11   4       58.30       61.67     10.20 o 
   6 -11   4       64.37       77.90     11.59 o 
   7 -11   4      115.55      117.32     13.45 o 
   8 -11   4       81.78       74.19     12.52 o 
  -6 -10   4        2.50        3.25      9.27 o 
  -5 -10   4       81.30       70.02     12.52 o 
  -4 -10   4      227.28      255.97     19.48 o 
  -3 -10   4      172.61      161.84     15.77 o 
  -2 -10   4      161.60      165.08     14.84 o 
  -1 -10   4       24.23       20.40      6.96 o 
   0 -10   4      107.25       89.03     10.67 o 
   1 -10   4      210.42      173.98     16.93 o 
   2 -10   4        7.59       11.82      3.89 o 
   3 -10   4       10.49       14.61      3.93 o 
   4 -10   4       17.02       18.08      6.03 o 
   5 -10   4        0.56       -4.64      4.64 o 
   6 -10   4        0.20       -4.64      5.10 o 
   7 -10   4      162.54      147.00     14.38 o 
   8 -10   4       88.83       96.92     12.98 o 
   9 -10   4       76.28       74.66     12.52 o 
  -7  -9   4       30.53       29.35     13.91 o 
  -6  -9   4       63.36       72.64     10.45 o 
  -5  -9   4        4.09       10.07      6.13 o 
  -4  -9   4       29.84       34.31      9.74 o 
  -3  -9   4      380.87      402.97     23.65 o 
  -2  -9   4      213.64      217.02     16.23 o 
  -1  -9   4      125.56      132.62     12.52 o 
   0  -9   4      290.90      288.58     10.69 o 
   1  -9   4      215.02      208.41      9.11 o 
   2  -9   4       46.11       44.60      4.89 o 
   3  -9   4      355.85      394.62     13.43 o 
   4  -9   4      182.55      163.23     12.06 o 
   5  -9   4      202.69      217.02     15.30 o 
   6  -9   4      360.02      355.67     19.94 o 
   7  -9   4        8.85       13.45      6.96 o 
   8  -9   4        3.60        2.32      6.96 o 
   9  -9   4       95.11      115.00     13.91 o 
  -8  -8   4        6.03        8.35     14.84 o 
  -7  -8   4      136.97      114.56     11.47 o 
  -6  -8   4      115.61      102.72     10.25 o 
  -5  -8   4      174.49      196.27     29.45 o 
  -4  -8   4       91.24      122.35     24.11 o 
  -3  -8   4       11.53       14.38      6.03 o 
  -2  -8   4       46.59       44.52      8.35 o 
  -1  -8   4      494.49      509.54     14.37 o 
   0  -8   4       58.29       58.93      4.63 o 
   1  -8   4      984.03      939.91     23.31 o 
   2  -8   4      395.58      435.95     29.45 o 
   3  -8   4      323.75      293.46     10.65 o 
   4  -8   4      266.72      250.87     14.84 o 
   5  -8   4       83.86       85.79      9.74 o 
   6  -8   4       88.81       88.11     10.20 o 
   7  -8   4      645.58      625.08     28.29 o 
   8  -8   4      238.04      241.13     17.62 o 
   9  -8   4       14.01       17.62      7.88 o 
  10  -8   4        7.14        9.74      7.42 o 
  -8  -7   4       19.94       10.20     12.52 o 
  -7  -7   4       20.35       14.47      6.09 o 
  -6  -7   4        9.72        9.84      5.55 o 
  -5  -7   4       18.46       30.68      6.43 o 
  -4  -7   4      124.31      127.48      9.47 o 
  -3  -7   4      663.25      645.06     21.10 o 
  -2  -7   4      704.98      667.75     28.29 o 
  -1  -7   4      804.57      904.37     21.83 o 
   0  -7   4      405.12      388.28     11.59 o 
   1  -7   4       72.36       99.56      5.55 o 
   2  -7   4     1876.68     2023.94     43.73 o 
   3  -7   4     4226.53     4351.88     88.33 o 
   4  -7   4      586.46      528.17     22.26 o 
   5  -7   4      102.92      101.09      9.74 o 
   6  -7   4        0.32        3.25      5.10 o 
   7  -7   4      230.91      234.64     16.23 o 
   8  -7   4       18.07       14.38      6.49 o 
   9  -7   4      101.29       87.18     12.06 o 
  10  -7   4       19.24       22.65      6.34 o 
  -9  -6   4        6.48       23.19     13.91 o 
  -8  -6   4       49.86       24.58     12.52 o 
  -7  -6   4      478.78      479.29     23.88 o 
  -6  -6   4       12.28       12.79      5.32 o 
  -5  -6   4      357.73      361.48     14.99 o 
  -4  -6   4        0.12        2.89      4.17 o 
  -3  -6   4      182.48      239.67     10.89 o 
  -2  -6   4      625.07      778.32     16.05 o 
  -1  -6   4     3977.13     4283.73    129.84 o 
   0  -6   4     1427.07     1430.66     40.11 o 
   1  -6   4     2325.84     2500.96     52.06 o 
   2  -6   4      118.80      190.55     13.91 o 
   3  -6   4      191.58      207.81      9.51 o 
   4  -6   4        1.99       -1.85      3.25 o 
   5  -6   4      910.69      858.33     31.53 o 
   6  -6   4      324.00      344.07     18.08 o 
   7  -6   4      203.05      185.48     13.91 o 
   8  -6   4        2.93        1.39      5.10 o 
   9  -6   4       76.03       77.20      8.03 o 
  10  -6   4        0.55       -0.90      5.01 o 
  -9  -5   4       88.76       63.53     14.38 o 
  -8  -5   4       50.12       64.46     12.98 o 
  -7  -5   4        1.96        3.63      4.35 o 
  -6  -5   4      130.62      135.12      8.91 o 
  -5  -5   4      613.92      613.52     19.31 o 
  -4  -5   4       29.50       37.70      5.22 o 
  -3  -5   4      252.37      238.48     24.34 o 
  -2  -5   4      753.77      714.74     19.97 o 
  -1  -5   4       99.74       86.89     11.82 o 
   0  -5   4      294.75      387.62     10.69 o 
   1  -5   4     3338.67     3408.76     68.62 o 
   2  -5   4     7396.52     8379.16    163.67 o 
   3  -5   4      419.42      372.14     10.56 o 
   4  -5   4      195.93      219.34     12.52 o 
   5  -5   4        0.67        3.25      3.71 o 
   6  -5   4       44.92       44.98      7.42 o 
   7  -5   4       72.42       76.98      9.27 o 
   8  -5   4       57.16       57.36      6.53 o 
   9  -5   4       14.50       12.21      5.01 o 
  10  -5   4        0.16       -1.57      4.75 o 
 -10  -4   4        9.69       12.98     11.13 o 
  -9  -4   4      115.69      114.07     15.30 o 
  -8  -4   4      147.22      142.36     15.30 o 
  -7  -4   4       53.04       40.69     17.85 o 
  -6  -4   4        9.49       11.56      5.56 o 
  -5  -4   4      211.34      171.73      9.97 o 
  -4  -4   4        3.28        1.39      2.56 o 
  -3  -4   4     3372.76     3698.11     88.57 o 
  -2  -4   4       22.00       22.93      4.41 o 
  -1  -4   4       48.81       59.11      3.48 o 
   0  -4   4      335.70      247.09     35.71 o 
   1  -4   4     5185.69     5565.25    109.27 o 
   3  -4   4     2022.36     2003.90     41.47 o 
   4  -4   4      118.07      123.81      9.27 o 
   5  -4   4      182.00      214.23     12.52 o 
   6  -4   4      117.43      131.23     10.67 o 
   7  -4   4        0.37        1.26      4.17 o 
   8  -4   4       27.88       28.90      5.57 o 
   9  -4   4       26.04       31.12      6.01 o 
  10  -4   4       48.03       38.95     11.13 o 
 -10  -3   4       26.18       32.00     11.13 o 
  -9  -3   4        0.16        0.00      6.96 o 
  -8  -3   4       10.94       21.33      8.35 o 
  -7  -3   4      283.18      313.57     12.87 o 
  -6  -3   4       11.74        2.95      5.80 o 
  -5  -3   4     1107.90     1003.55     30.37 o 
  -4  -3   4       62.54       71.25      7.42 o 
  -3  -3   4        2.08        4.90      2.23 o 
  -2  -3   4       15.50       11.15      2.44 o 
  -1  -3   4     2395.47     2450.48     52.12 o 
   0  -3   4      740.26      539.30     17.16 o 
   1  -3   4     9458.23     9189.10    177.74 o 
   2  -3   4      160.49      134.48      5.01 o 
   3  -3   4      232.62      272.84      7.69 o 
   4  -3   4      803.38      915.37     31.07 o 
   5  -3   4      309.93      286.11     14.38 o 
   6  -3   4      284.61      284.70     11.13 o 
   7  -3   4      385.79      391.20     19.71 o 
   8  -3   4        1.87       -0.30      3.68 o 
   9  -3   4       15.45       19.28      5.55 o 
  10  -3   4        1.13       -1.39      8.35 o 
 -10  -2   4        8.48       14.38      9.74 o 
  -9  -2   4       96.98       86.71     12.52 o 
  -8  -2   4        4.88       13.45      6.96 o 
  -7  -2   4       42.09       51.47      8.35 o 
  -6  -2   4       70.12       73.08      5.73 o 
  -5  -2   4     2545.18     2962.19     92.74 o 
  -4  -2   4     4710.58     5421.75    112.26 o 
  -3  -2   4     1316.94     1324.88     34.31 o 
  -2  -2   4     1314.26     1475.06     32.30 o 
  -1  -2   4     1021.93     1055.39     22.37 o 
   0  -2   4     2113.66     2635.07     52.56 o 
   1  -2   4     1403.42     1694.53     34.91 o 
   2  -2   4        4.69       21.07      2.11 o 
   3  -2   4       47.58       49.22      3.23 o 
   4  -2   4      645.63      697.98     13.81 o 
   5  -2   4       98.53      120.25      6.56 o 
   6  -2   4       56.98       66.27      5.73 o 
   7  -2   4      212.04      198.78      9.96 o 
   8  -2   4      262.13      262.96     21.10 o 
   9  -2   4      261.58      262.00     19.94 o 
  10  -2   4        5.50       -7.42      7.42 o 
 -11  -1   4        0.13       -3.25      8.35 o 
 -10  -1   4       90.94       73.73     12.52 o 
  -9  -1   4       36.89       45.44      9.74 o 
  -8  -1   4      102.06       89.03     11.13 o 
  -7  -1   4      121.63      125.20     11.59 o 
  -6  -1   4      220.46      267.91     17.16 o 
  -5  -1   4     1010.41      958.39     18.31 o 
  -4  -1   4     3770.95     3601.87     59.80 o 
  -3  -1   4     8656.24    10110.98    204.04 o 
  -2  -1   4       27.60       24.75      2.23 o 
  -1  -1   4      719.17      388.59     12.98 o 
   0  -1   4      184.76      119.35      4.64 o 
   1  -1   4     1103.39     1165.22     24.91 o 
   2  -1   4      827.76      941.57     19.40 o 
   3  -1   4        3.07        1.93      1.28 o 
   4  -1   4      366.28      345.50      8.38 o 
   5  -1   4      415.12      358.09     11.79 o 
   6  -1   4      299.04      308.64     11.79 o 
   7  -1   4      154.28      182.81      9.77 o 
   8  -1   4        9.18       19.98      5.55 o 
   9  -1   4      101.31      121.96     14.84 o 
 -11   0   4       27.13       25.97     10.67 o 
 -10   0   4       37.74       44.05     10.67 o 
  -9   0   4       92.57       94.13     12.06 o 
  -8   0   4      194.37      195.22     14.84 o 
  -7   0   4       60.05       81.61      9.27 o 
  -6   0   4      491.05      473.70     11.00 o 
  -5   0   4       55.28       44.73      2.92 o 
  -4   0   4     2423.11     2597.66     53.58 o 
  -3   0   4      469.72      433.99     11.82 o 
  -2   0   4      250.92      353.81     13.91 o 
  -1   0   4       11.03       38.68      9.51 o 
   0   0   4     1286.85     1388.83     29.16 o 
   1   0   4     2300.71     2105.01     43.09 o 
   2   0   4     1053.34     1234.68     22.12 o 
   3   0   4      178.53      136.03     21.33 o 
   4   0   4      140.04      113.35      4.77 o 
   5   0   4       35.68       36.74      4.42 o 
   6   0   4      293.55      340.44     12.60 o 
   7   0   4       80.92       72.63      6.79 o 
   8   0   4      129.69      147.92     15.30 o 
   9   0   4       10.40        8.81     10.20 o 
 -11   1   4        3.29        2.32      8.35 o 
 -10   1   4      140.70      131.23     14.38 o 
  -9   1   4      264.22      278.69     19.01 o 
  -8   1   4      383.76      404.82     21.79 o 
  -7   1   4      382.63      421.77     13.37 o 
  -6   1   4       83.47       79.00      4.24 o 
  -5   1   4      318.76      300.09      9.16 o 
  -3   1   4       25.13        6.49      2.78 o 
  -2   1   4      255.86      268.49     12.06 o 
  -1   1   4     5415.48     5487.57    156.27 o 
   0   1   4      772.23      677.65     27.59 o 
   1   1   4      174.94      140.32      9.58 o 
   2   1   4      728.82      606.61     22.03 o 
   3   1   4      750.68      786.00     26.90 o 
   4   1   4       57.77       66.42      4.07 o 
   5   1   4     1092.40     1188.92     29.09 o 
   6   1   4      102.81      119.26      8.12 o 
   7   1   4       31.44       28.75      9.27 o 
   8   1   4      109.46      108.04     14.38 o 
   9   1   4      109.57      139.11     17.16 o 
 -11   2   4       88.14       72.80     12.52 o 
 -10   2   4        1.73        3.71      6.96 o 
  -9   2   4        5.34        2.78      6.03 o 
  -8   2   4       20.39       18.26      4.17 o 
  -7   2   4       58.44       69.18      6.96 o 
  -6   2   4      233.24      232.15     10.43 o 
  -5   2   4      946.05     1176.18     26.55 o 
  -3   2   4      676.09      807.79     27.82 o 
  -2   2   4     1177.92     1390.21     44.05 o 
  -1   2   4     2157.37     2023.18     61.67 o 
   0   2   4      569.32      607.25     15.40 o 
   1   2   4     5847.40     5725.93     94.19 o 
   2   2   4        9.85       11.71      2.38 o 
   3   2   4      692.61      807.27     31.07 o 
   4   2   4     1430.18     1310.87     25.48 o 
   5   2   4      518.37      487.33     15.77 o 
   6   2   4        6.35        5.20      4.35 o 
   7   2   4        8.31       13.45      9.27 o 
   8   2   4        0.45        4.64      9.27 o 
   9   2   4        5.19      -10.67     10.67 o 
 -11   3   4       33.03       28.75     10.20 o 
 -10   3   4      197.24      196.15     17.16 o 
  -9   3   4      515.83      528.17     26.90 o 
  -8   3   4        1.73        2.32      4.17 o 
  -7   3   4       76.03       57.50      6.96 o 
  -6   3   4      133.94      120.74      6.23 o 
  -5   3   4      248.32      302.96     10.00 o 
  -4   3   4       25.09       27.82      4.64 o 
  -3   3   4      140.41      131.69      8.81 o 
  -2   3   4       36.89       19.94      4.17 o 
  -1   3   4      287.13      392.30     17.16 o 
   0   3   4     4743.83     4917.20    142.82 o 
   1   3   4     1437.48     1555.46     34.54 o 
   2   3   4     1163.33     1223.83     28.80 o 
   3   3   4      351.67      372.84     10.56 o 
   4   3   4       45.12       53.55      5.79 o 
   5   3   4      286.66      351.96     13.79 o 
   6   3   4      316.21      291.67     20.87 o 
   7   3   4       87.42       82.54     14.38 o 
   8   3   4       74.18       57.96     14.84 o 
 -11   4   4        0.23       -0.46      7.42 o 
 -10   4   4      103.80      120.57     13.91 o 
  -9   4   4       14.96       17.62      6.03 o 
  -8   4   4       56.02       44.05      6.96 o 
  -7   4   4      222.24      217.02     13.45 o 
  -6   4   4       21.98       27.81      3.94 o 
  -5   4   4      691.35      760.71     20.87 o 
  -4   4   4      526.77      429.40     18.08 o 
  -3   4   4      866.93      703.91     26.43 o 
  -2   4   4      864.78      800.37     29.21 o 
  -1   4   4     1263.15     1163.92     39.88 o 
   0   4   4      129.76      152.10     10.67 o 
   1   4   4       61.21       75.59      8.35 o 
   2   4   4     1467.69     1294.29     25.70 o 
   3   4   4      102.39      129.77      6.74 o 
   4   4   4      451.01      435.17     12.74 o 
   5   4   4      100.07       99.70     13.91 o 
   6   4   4        3.29       -2.32      9.74 o 
   7   4   4       31.97       23.19     12.98 o 
   8   4   4        2.63       -4.17     12.06 o 
 -11   5   4       60.70      104.34     14.38 o 
 -10   5   4       35.21       39.42      8.81 o 
  -9   5   4        0.86        9.27      5.56 o 
  -8   5   4      362.66      403.43     19.94 o 
  -7   5   4       93.65       97.84      9.74 o 
  -6   5   4      592.12      612.54     18.55 o 
  -5   5   4       48.62       31.48      4.09 o 
  -4   5   4       23.81       21.33      5.10 o 
  -3   5   4       67.17       51.94      6.96 o 
  -2   5   4       39.25       34.78      6.03 o 
  -1   5   4       88.29       72.34      8.35 o 
   0   5   4      921.90      842.10     33.39 o 
   1   5   4      156.62      138.65     11.59 o 
   2   5   4      290.03      269.88     16.69 o 
   3   5   4      268.94      326.80     31.53 o 
   4   5   4       67.54       83.15     11.36 o 
   5   5   4      137.81      142.43     11.02 o 
   6   5   4       42.90       26.90     12.98 o 
   7   5   4       10.38       -1.39     12.98 o 
 -11   6   4        7.91        7.88      7.88 o 
 -10   6   4       93.78      115.00     12.52 o 
  -9   6   4        5.27        1.39      5.10 o 
  -8   6   4       33.37       38.02      7.88 o 
  -7   6   4        8.73        9.74      5.56 o 
  -6   6   4      398.04      368.19     12.92 o 
  -5   6   4      128.46      135.29     10.20 o 
  -4   6   4      761.22      769.76     30.14 o 
  -3   6   4      311.84      325.99     17.16 o 
  -2   6   4     1772.33     1699.97     57.50 o 
  -1   6   4      121.80      156.27     12.06 o 
   0   6   4       98.38      110.83     11.13 o 
   1   6   4       43.75       45.91      8.35 o 
   2   6   4       63.28       56.57      9.74 o 
   3   6   4      150.28      176.67     14.84 o 
   4   6   4       36.63       33.71      7.29 o 
   5   6   4        1.10        3.86      6.38 o 
   6   6   4       14.16        5.56     13.91 o 
   7   6   4       51.07       40.34     17.16 o 
 -10   7   4        0.05       -0.93      6.49 o 
  -9   7   4        1.67        1.39      5.56 o 
  -8   7   4      170.86      191.98     14.84 o 
  -7   7   4      156.85      176.67     13.91 o 
  -6   7   4      284.76      320.03     17.62 o 
  -5   7   4        0.10        2.32      3.28 o 
  -4   7   4      290.78      333.87     18.55 o 
  -3   7   4      194.07      182.70     13.91 o 
  -2   7   4      972.15     1132.38     43.13 o 
  -1   7   4       23.59       27.82      6.96 o 
   0   7   4       20.01       25.50      6.96 o 
   1   7   4       13.83        5.10      6.03 o 
   2   7   4      140.31      122.88     13.45 o 
   3   7   4        1.36        2.32      6.49 o 
   4   7   4      230.66      264.32     19.94 o 
   5   7   4       20.06       18.24      7.51 o 
   6   7   4        3.41       10.67     16.23 o 
 -10   8   4       21.21       29.68      9.27 o 
  -9   8   4       12.67       12.98      6.96 o 
  -8   8   4        0.57        2.78      5.56 o 
  -7   8   4        1.90        0.00      5.10 o 
  -6   8   4      435.95      441.27     18.08 o 
  -5   8   4       15.23        2.55      9.51 o 
  -4   8   4       17.56       20.40      7.42 o 
  -3   8   4       54.57       67.24      9.74 o 
  -2   8   4      155.07      148.85     13.45 o 
  -1   8   4        4.91        5.56      5.56 o 
   0   8   4      174.70      202.18     16.69 o 
   1   8   4       39.82       43.13     10.20 o 
   2   8   4      222.16      221.19     17.62 o 
   3   8   4      134.20      116.39     14.84 o 
   4   8   4       15.73       19.01      9.27 o 
   5   8   4       35.40       43.59     12.06 o 
 -10   9   4       43.10       55.18     11.59 o 
  -9   9   4       12.43       19.94      8.35 o 
  -8   9   4      111.32      102.48     12.98 o 
  -7   9   4       75.92       58.89     10.67 o 
  -6   9   4       47.99       55.65      9.74 o 
  -5   9   4       74.31       60.95      7.04 o 
  -4   9   4      139.41      156.21      9.67 o 
  -3   9   4       32.79       23.65      7.88 o 
  -2   9   4      191.40      161.37     15.30 o 
  -1   9   4       49.39       46.83     10.20 o 
   0   9   4       92.43       61.21     11.13 o 
   1   9   4      136.46      132.62     15.30 o 
   2   9   4      191.63      181.31     17.62 o 
   3   9   4      155.43      175.75     18.55 o 
   4   9   4      190.89      198.00     19.94 o 
  -9  10   4       26.02       38.49     10.67 o 
  -8  10   4       45.45       41.27     10.20 o 
  -7  10   4      140.38      137.72     14.38 o 
  -6  10   4      236.44      263.39     18.55 o 
  -5  10   4        1.11        2.78      4.42 o 
  -4  10   4       37.56       27.31      6.49 o 
  -3  10   4        2.58        1.85      6.49 o 
  -2  10   4       50.81       52.40     10.67 o 
  -1  10   4      110.96      111.75     14.38 o 
   0  10   4      492.84      513.79     29.68 o 
   1  10   4       42.34       23.65     10.20 o 
   2  10   4        4.24        7.88      8.35 o 
   3  10   4       14.65       13.45     10.20 o 
  -8  11   4       66.35       77.44     12.98 o 
  -7  11   4        1.61        1.39      6.96 o 
  -6  11   4        2.83       14.38      7.88 o 
  -5  11   4       79.19       80.22      8.68 o 
  -4  11   4      227.69      229.73     28.05 o 
  -3  11   4       19.94       19.32      5.68 o 
  -2  11   4       41.21       26.90     10.20 o 
  -1  11   4       64.21       61.67     12.52 o 
   0  11   4      227.60      236.96     21.33 o 
   1  11   4       59.21       76.05     14.38 o 
  -7  12   4       36.94       32.46     10.20 o 
  -6  12   4        2.14       -0.93      6.96 o 
  -5  12   4       40.08       47.15      7.85 o 
  -4  12   4        6.55        4.78      5.22 o 
  -3  12   4        5.10        3.06      5.22 o 
  -2  12   4       53.72       69.56     13.91 o 
  -1  12   4      150.70      136.80     18.08 o 
   1 -15   5       99.48       94.60     15.77 o 
   2 -15   5       51.41       63.53     13.45 o 
  -1 -14   5        0.09        1.39      8.81 o 
   0 -14   5        3.71        9.27      9.27 o 
   1 -14   5       21.26       26.43     10.20 o 
   2 -14   5        4.61        6.49      7.88 o 
   4 -14   5       65.82       75.12     11.59 o 
   5 -14   5       19.66        5.10      7.42 o 
   6 -14   5        8.67        5.56      7.88 o 
  -3 -13   5        1.38        0.93      8.81 o 
  -2 -13   5       18.24       13.45      9.27 o 
  -1 -13   5      295.64      306.05     23.19 o 
   0 -13   5       82.49       92.28     13.91 o 
   1 -13   5      211.92      192.44     17.16 o 
   2 -13   5        8.38       12.06      7.42 o 
   3 -13   5       22.33       23.65      7.42 o 
   4 -13   5        9.23       10.67      6.96 o 
   5 -13   5       11.98       10.67      7.42 o 
   6 -13   5        5.74        8.81      7.88 o 
   7 -13   5       22.79       21.33      9.27 o 
  -4 -12   5        0.57       -0.93      7.88 o 
  -3 -12   5       46.07       59.82     12.98 o 
  -2 -12   5       13.65        8.81      7.88 o 
  -1 -12   5       15.09       16.69      7.88 o 
   0 -12   5        2.02       10.67      7.42 o 
   1 -12   5      163.74      152.56     14.38 o 
   2 -12   5       36.40       38.49      5.68 o 
   3 -12   5      150.76      160.96      9.96 o 
   4 -12   5        2.90       -1.39      5.56 o 
   5 -12   5       10.97        5.56      6.49 o 
   6 -12   5        5.70       -1.39      6.03 o 
   7 -12   5       62.97       48.23     10.67 o 
   8 -12   5       13.41       16.23      8.81 o 
  -6 -11   5       20.87        6.49      9.27 o 
  -5 -11   5        5.79        5.56      8.81 o 
  -4 -11   5       19.24       28.75      9.74 o 
  -3 -11   5       77.65       95.52     13.91 o 
  -2 -11   5       35.45       31.07      8.81 o 
  -1 -11   5       66.57       89.96     12.52 o 
   0 -11   5      114.42      123.35     13.45 o 
   1 -11   5       40.98       44.98      8.81 o 
   2 -11   5        1.66       -1.81      3.23 o 
   3 -11   5      479.84      511.36     17.01 o 
   4 -11   5        2.83       -0.93      5.10 o 
   5 -11   5      101.57      103.41     12.06 o 
   6 -11   5       12.10       15.30      7.42 o 
   7 -11   5        0.66       11.59      7.42 o 
   8 -11   5       44.22       44.52     10.67 o 
  -7 -10   5       73.91       67.41     11.07 o 
  -6 -10   5      148.05      186.75     19.24 o 
  -5 -10   5      204.98      198.47     18.08 o 
  -4 -10   5      178.47      152.56     15.30 o 
  -3 -10   5        3.71        0.46      6.49 o 
  -2 -10   5      394.79      407.14     24.11 o 
  -1 -10   5      267.39      262.46     18.08 o 
   0 -10   5       21.66       30.60      7.88 o 
   1 -10   5        4.81        5.13      2.74 o 
   2 -10   5       10.13        9.27      5.10 o 
   3 -10   5       22.97       27.57      4.75 o 
   4 -10   5      111.38      110.83     11.13 o 
   5 -10   5      278.49      280.55     17.62 o 
   6 -10   5      112.46      129.84     12.98 o 
   7 -10   5      159.61      172.04     15.30 o 
   8 -10   5       13.96        3.25      6.96 o 
   9 -10   5        1.10       -2.32      7.42 o 
  -7  -9   5       10.71       14.96      7.51 o 
  -6  -9   5      188.18      217.86     24.11 o 
  -5  -9   5       50.52       29.75      7.72 o 
  -4  -9   5      385.42      418.73     24.58 o 
  -3  -9   5      252.25      231.86     17.16 o 
  -2  -9   5       33.60       25.04      7.88 o 
  -1  -9   5       20.88       28.75      7.42 o 
   0  -9   5     1061.45     1057.06     26.14 o 
   1  -9   5      321.50      322.06     11.68 o 
   2  -9   5       40.64       36.24      4.56 o 
   3  -9   5      535.87      534.47     16.39 o 
   4  -9   5      229.94      234.17     14.84 o 
   5  -9   5      141.88      147.00     12.52 o 
   6  -9   5       87.89       97.38     11.13 o 
   7  -9   5      151.31      149.78     14.38 o 
   8  -9   5      195.54      215.63     17.16 o 
   9  -9   5      104.65      127.98     14.84 o 
  -8  -8   5       68.55       59.82     17.62 o 
  -7  -8   5       87.47       83.56     10.67 o 
  -6  -8   5        7.69        6.40      6.02 o 
  -5  -8   5      164.63      127.13     10.69 o 
  -4  -8   5       29.66       45.51     18.55 o 
  -3  -8   5       66.95       58.89      9.74 o 
  -2  -8   5      422.77      416.41     21.79 o 
  -1  -8   5      527.42      458.15     22.26 o 
   0  -8   5       51.66       62.93      7.88 o 
   1  -8   5      315.20      318.44     11.22 o 
   2  -8   5      140.19      134.82     14.14 o 
   3  -8   5     1246.17     1381.03     32.46 o 
   4  -8   5      345.64      347.32     18.08 o 
   5  -8   5      301.90      287.50     16.69 o 
   6  -8   5        1.04        7.88      5.56 o 
   7  -8   5       54.43       46.83      9.27 o 
   8  -8   5        1.62       -5.10      5.56 o 
   9  -8   5       48.53       64.46     11.13 o 
  -9  -7   5       37.06       32.00     15.30 o 
  -8  -7   5       39.85       45.44     14.38 o 
  -7  -7   5      114.45       88.74     19.71 o 
  -6  -7   5       42.30       50.39      7.65 o 
  -5  -7   5        3.74        7.50      5.05 o 
  -4  -7   5      606.65      606.37     20.77 o 
  -3  -7   5      812.30      867.13     25.66 o 
  -2  -7   5      373.39      402.04     20.40 o 
  -1  -7   5        0.89        7.42      3.94 o 
   0  -7   5      205.19      205.75      8.02 o 
   1  -7   5        2.00        7.48      2.44 o 
   2  -7   5     2391.59     2337.00     49.96 o 
   3  -7   5     1351.45     1404.13     80.92 o 
   4  -7   5       21.35       12.06      4.64 o 
   5  -7   5        0.38       -1.39      3.71 o 
   6  -7   5       63.87       67.70      9.27 o 
   7  -7   5       42.36       38.02      8.35 o 
   8  -7   5        1.75        1.85      6.03 o 
   9  -7   5        3.76        3.25      6.49 o 
  -9  -6   5       94.91       77.44     16.23 o 
  -8  -6   5       90.31       90.42     14.84 o 
  -7  -6   5      118.51      103.82     12.75 o 
  -6  -6   5       94.66       94.49      8.45 o 
  -5  -6   5      150.89      171.87     16.23 o 
  -4  -6   5      324.79      320.89     15.30 o 
  -3  -6   5      419.39      385.60     25.97 o 
  -2  -6   5     2074.86     2319.02     73.73 o 
  -1  -6   5     1485.03     1466.43     32.02 o 
   0  -6   5      189.88      180.85      7.12 o 
   1  -6   5       61.58       41.86      3.89 o 
   2  -6   5     6145.36     6200.77    122.72 o 
   3  -6   5        1.34        2.78      3.01 o 
   4  -6   5       36.21       46.37      6.96 o 
   5  -6   5      335.16      345.93     17.62 o 
   6  -6   5       88.29       74.19      9.27 o 
   7  -6   5      124.29      113.61     11.59 o 
   8  -6   5        9.72       22.26      6.96 o 
   9  -6   5       18.56       23.11      5.87 o 
  10  -6   5       26.32       29.74      9.27 o 
  -9  -5   5        5.11       20.40     11.59 o 
  -8  -5   5       84.03      103.41     14.38 o 
  -7  -5   5       19.66       28.09      9.27 o 
  -6  -5   5       40.58       33.75      5.79 o 
  -5  -5   5      206.88      202.77     10.35 o 
  -4  -5   5      193.16      188.03     20.40 o 
  -3  -5   5      506.83      560.69     17.19 o 
  -2  -5   5     1009.96     1062.10     28.75 o 
  -1  -5   5       60.01       72.66      4.11 o 
   0  -5   5     1851.71     1890.61     39.72 o 
   1  -5   5      300.03      410.81     17.85 o 
   2  -5   5      179.86      186.78     10.43 o 
   3  -5   5       45.11       42.29      3.94 o 
   4  -5   5     1294.38     1327.61     43.13 o 
   5  -5   5       30.07       29.21      6.03 o 
   6  -5   5      772.71      727.56     28.75 o 
   7  -5   5      196.10      212.38     14.84 o 
   8  -5   5        8.44       14.04      4.89 o 
   9  -5   5        0.05        4.61      4.89 o 
  10  -5   5       70.03       60.28      8.18 o 
 -10  -4   5       29.94       -7.42      9.74 o 
  -9  -4   5        0.59       -3.71      6.96 o 
  -8  -4   5        6.34        2.32      7.88 o 
  -7  -4   5       22.26       22.34      5.01 o 
  -6  -4   5       47.35       44.77      6.72 o 
  -5  -4   5        1.64        2.41      3.09 o 
  -4  -4   5      321.28      241.12     10.00 o 
  -3  -4   5      698.16      702.97     19.02 o 
  -2  -4   5      122.94      140.60      7.00 o 
  -1  -4   5        1.33        1.60      1.45 o 
   0  -4   5      870.62      921.86     31.07 o 
   1  -4   5     3189.57     3353.51     67.33 o 
   2  -4   5     4973.58     4718.74     93.58 o 
   3  -4   5      111.16      134.63      5.23 o 
   4  -4   5      213.47      214.23     12.06 o 
   5  -4   5       51.19       32.46      6.03 o 
   6  -4   5      451.95      456.29     20.87 o 
   7  -4   5      140.26      129.45      8.51 o 
   8  -4   5      139.54      129.80     10.90 o 
   9  -4   5       75.79       75.23      7.85 o 
  10  -4   5        8.61       -0.23      5.25 o 
 -10  -3   5       18.92       32.92     11.59 o 
  -9  -3   5       99.36       90.89     13.45 o 
  -8  -3   5      921.90      853.69     37.56 o 
  -7  -3   5       25.74       31.70      5.22 o 
  -6  -3   5        2.16        2.04      3.23 o 
  -5  -3   5       39.95       36.02      4.56 o 
  -4  -3   5       88.23       88.22      8.58 o 
  -3  -3   5     1257.46     1594.14     36.07 o 
  -2  -3   5     1259.13     1231.58     28.36 o 
  -1  -3   5     1469.05     1524.25     32.01 o 
   0  -3   5      424.96      521.52     16.23 o 
   1  -3   5     1103.31     1094.92     53.10 o 
   2  -3   5     1422.15     1389.18     29.84 o 
   3  -3   5      672.95      641.08     15.51 o 
   4  -3   5      344.36      376.53     16.69 o 
   5  -3   5      190.11      176.99      8.58 o 
   6  -3   5       69.53       66.09      5.90 o 
   7  -3   5       55.73       56.66      6.23 o 
   8  -3   5       54.27       41.10      7.19 o 
   9  -3   5       26.04       26.50      7.42 o 
 -10  -2   5        6.04       13.45      8.81 o 
  -9  -2   5       10.75       14.84      7.88 o 
  -8  -2   5      250.19      262.00     18.08 o 
  -7  -2   5     1085.88     1106.14     44.98 o 
  -6  -2   5     5846.74     5810.31    175.28 o 
  -5  -2   5     1924.28     2107.25     47.37 o 
  -4  -2   5      209.88      256.19     13.91 o 
  -3  -2   5      460.16      414.62     11.96 o 
  -2  -2   5      319.82      330.25      7.28 o 
  -1  -2   5       10.27       12.06      3.25 o 
   0  -2   5      533.70      375.99     11.36 o 
   1  -2   5        6.19       13.05      2.32 o 
   2  -2   5     1859.74     1849.96     38.53 o 
   3  -2   5      233.55      204.78     13.18 o 
   4  -2   5      529.54      600.51     22.72 o 
   5  -2   5      169.82      151.84      7.54 o 
   6  -2   5     1500.07     1673.78     55.41 o 
   7  -2   5      290.26      287.52     13.45 o 
   8  -2   5        0.49        2.42      4.42 o 
   9  -2   5        0.42        3.71      8.81 o 
 -11  -1   5        9.79       19.01      9.74 o 
 -10  -1   5      152.33      169.72     16.69 o 
  -9  -1   5       45.47       51.47     10.20 o 
  -8  -1   5       73.03       83.00     10.67 o 
  -7  -1   5        0.42        7.25      3.56 o 
  -6  -1   5      761.08      999.20     26.90 o 
  -5  -1   5     2931.96     3292.19     55.59 o 
  -4  -1   5     5199.40     5748.43    118.51 o 
  -3  -1   5     2423.99     2687.38     56.89 o 
  -2  -1   5      337.46      352.71     13.68 o 
  -1  -1   5       10.56        8.56      1.78 o 
   0  -1   5     2493.72     2426.23     49.46 o 
   1  -1   5       24.20       20.41      2.30 o 
   2  -1   5     1208.16     1230.60     22.13 o 
   3  -1   5      960.28      982.25     18.64 o 
   4  -1   5       86.74      119.47      5.79 o 
   5  -1   5        4.48       -0.36      3.25 o 
   6  -1   5       73.63       72.30      6.39 o 
   7  -1   5      114.68      118.31      8.32 o 
   8  -1   5      205.78      210.11     13.22 o 
   9  -1   5       29.28       22.26     10.67 o 
 -11   0   5        0.02       -4.17      7.42 o 
 -10   0   5       16.68       16.23      8.81 o 
  -9   0   5       52.68       36.17      8.81 o 
  -8   0   5      792.98      849.06     35.71 o 
  -7   0   5        0.74       -0.70      2.56 o 
  -6   0   5      151.90      127.23      5.23 o 
  -5   0   5       40.33       37.40      3.34 o 
  -4   0   5      175.80      161.53      6.89 o 
  -3   0   5        1.22        4.25      2.32 o 
  -2   0   5     1418.75     1260.83     40.34 o 
  -1   0   5      972.57     1043.27     23.40 o 
   0   0   5      327.63      263.91      8.35 o 
   1   0   5      744.91      852.81     20.45 o 
   2   0   5      100.21       77.72      3.87 o 
   3   0   5      685.21      600.34     12.85 o 
   4   0   5      418.97      391.20     11.94 o 
   5   0   5      579.44      542.61     16.21 o 
   6   0   5     1066.55     1169.68     29.94 o 
   7   0   5      102.85      111.67     12.06 o 
   8   0   5      107.06      115.93     13.91 o 
   9   0   5      110.20      105.73     15.77 o 
 -11   1   5       20.41       12.52      9.27 o 
 -10   1   5       76.88       76.51     12.06 o 
  -9   1   5        0.01       -1.39      6.03 o 
  -8   1   5      198.44      186.88     14.38 o 
  -7   1   5        1.13        0.41      2.39 o 
  -6   1   5      562.47      533.19     12.33 o 
  -5   1   5       50.30       32.92      4.17 o 
  -4   1   5     2412.90     2571.28     77.44 o 
  -3   1   5      706.60      669.60     24.11 o 
  -2   1   5      369.38      305.59     13.45 o 
  -1   1   5      749.56      607.06     20.64 o 
   0   1   5     4286.79     4147.25     83.22 o 
   1   1   5     2411.93     3049.26     51.36 o 
   2   1   5      390.90      328.67     13.31 o 
   3   1   5       37.71       66.31      4.15 o 
   4   1   5       33.23       34.72      4.26 o 
   5   1   5      246.11      277.57     11.46 o 
   6   1   5       56.47       68.81      6.86 o 
   7   1   5        3.98        6.96      8.81 o 
   8   1   5       79.11       80.22     13.45 o 
 -11   2   5       60.79       38.02     10.67 o 
 -10   2   5      210.84      227.68     18.08 o 
  -9   2   5      268.62      278.23     18.55 o 
  -8   2   5       97.48      110.69      7.12 o 
  -7   2   5      217.25      233.48      9.57 o 
  -6   2   5       28.17       39.44      3.93 o 
  -4   2   5      190.24      131.23      8.81 o 
  -3   2   5      124.85      108.04      7.88 o 
  -2   2   5     2384.46     2235.09     68.17 o 
  -1   2   5     1025.05     1287.73     42.20 o 
   0   2   5      120.42      125.77     18.32 o 
   1   2   5      919.28      833.78     17.04 o 
   2   2   5     1071.68      958.87     19.33 o 
   3   2   5      592.28      605.26     17.16 o 
   4   2   5     1269.14     1268.02     65.41 o 
   5   2   5      602.45      603.97     19.24 o 
   6   2   5        4.05        4.98      9.74 o 
   7   2   5       29.68       30.14     10.67 o 
   8   2   5       26.21       23.19     12.52 o 
 -11   3   5        0.66       -3.25      6.96 o 
 -10   3   5       23.79       12.06      7.42 o 
  -9   3   5       23.43       26.43      7.88 o 
  -8   3   5        0.97        1.85      3.71 o 
  -7   3   5      252.40      264.32     14.38 o 
  -6   3   5      568.02      611.39     16.88 o 
  -5   3   5      148.19      165.55     10.67 o 
  -4   3   5       17.20        2.78      3.25 o 
  -3   3   5     1922.97     2245.76     69.56 o 
  -2   3   5     1549.23     1540.45     50.08 o 
  -1   3   5     3476.33     3725.46    110.36 o 
   0   3   5     4388.67     4392.74    129.38 o 
   1   3   5        4.44       13.45      3.10 o 
   2   3   5       76.15      100.66      5.50 o 
   3   3   5       40.10       26.90      4.26 o 
   4   3   5      264.43      298.82     12.47 o 
   5   3   5      150.04      153.72      9.91 o 
   6   3   5      262.70      304.66     21.79 o 
   7   3   5      168.60      147.00     18.08 o 
 -11   4   5       56.58       55.65     12.06 o 
 -10   4   5       67.26       67.24     11.13 o 
  -9   4   5        8.01        6.03      5.10 o 
  -8   4   5       41.34       31.53      6.49 o 
  -7   4   5      190.61      206.82     12.98 o 
  -6   4   5       28.67       34.50      7.88 o 
  -5   4   5      643.35      658.01     25.97 o 
  -4   4   5     1168.84     1137.95     39.42 o 
  -3   4   5       17.18       20.87      5.10 o 
  -2   4   5      510.42      503.13     21.79 o 
  -1   4   5      302.59      343.15     16.69 o 
   0   4   5      177.72      163.69     11.59 o 
   1   4   5      448.82      385.34     19.48 o 
   2   4   5      240.49      260.86     29.21 o 
   3   4   5      129.25      142.30      7.19 o 
   4   4   5       28.44       23.54      4.54 o 
   5   4   5      166.20      145.14     16.23 o 
   6   4   5       82.05       73.73     14.38 o 
 -11   5   5       11.15        2.32      6.96 o 
 -10   5   5       77.22       74.66     10.20 o 
  -9   5   5       28.95       35.24      7.42 o 
  -8   5   5      196.77      195.69     13.91 o 
  -7   5   5       11.30       19.94      6.03 o 
  -6   5   5      283.88      316.26     11.80 o 
  -5   5   5      137.14      116.39     10.20 o 
  -4   5   5        5.32       11.13      4.64 o 
  -3   5   5      582.75      537.91     23.65 o 
  -2   5   5     1234.40     1134.70     40.81 o 
  -1   5   5      246.63      230.00     13.91 o 
   0   5   5      764.91      801.29     32.46 o 
   1   5   5      559.63      526.78     25.04 o 
   2   5   5        0.99        1.39      5.56 o 
   3   5   5      103.14      105.79      9.02 o 
   4   5   5       48.18       62.52      8.13 o 
   5   5   5        0.94       -8.81     10.67 o 
 -11   6   5       54.32       56.11     12.06 o 
 -10   6   5        4.18        6.96      6.49 o 
  -9   6   5       65.15       58.43      9.74 o 
  -8   6   5       75.18       76.05     10.20 o 
  -7   6   5      803.13      809.64     32.46 o 
  -6   6   5     1092.09     1085.40     27.87 o 
  -5   6   5      222.03      228.61     14.38 o 
  -4   6   5      344.34      291.21     16.69 o 
  -3   6   5      261.74      225.83     14.84 o 
  -2   6   5        3.37        2.32      4.64 o 
  -1   6   5      239.94      274.52     17.16 o 
   0   6   5      168.45      201.71     15.30 o 
   1   6   5       44.13       51.47      9.27 o 
   2   6   5        5.67       24.11      7.88 o 
   3   6   5      224.29      230.93     17.62 o 
   4   6   5       53.55       76.05     11.59 o 
   5   6   5       60.75       74.19     17.16 o 
 -10   7   5       48.90       58.43     10.67 o 
  -9   7   5       29.68       45.91      9.27 o 
  -8   7   5        0.11       -2.32      5.56 o 
  -7   7   5      110.22      107.12     11.59 o 
  -6   7   5      457.72      488.07     16.72 o 
  -5   7   5     1683.27     1642.93     56.57 o 
  -4   7   5      210.60      207.74     14.84 o 
  -3   7   5      127.90      106.19     11.13 o 
  -2   7   5       41.39       43.13      8.81 o 
  -1   7   5       80.32      102.48     12.06 o 
   0   7   5      243.52      257.36     17.62 o 
   1   7   5      311.39      266.63     19.01 o 
   2   7   5      252.82      269.42     19.48 o 
   3   7   5      313.46      298.63     20.87 o 
   4   7   5       79.78      104.34     13.91 o 
 -10   8   5        5.68        5.56      6.96 o 
  -9   8   5       56.74       59.82     11.13 o 
  -8   8   5       10.04        9.27      6.96 o 
  -7   8   5      181.51      172.04     14.84 o 
  -6   8   5       40.78       44.66      6.39 o 
  -5   8   5       57.47       64.08      6.86 o 
  -4   8   5      357.52      403.89     22.72 o 
  -3   8   5      633.72      610.71     29.68 o 
  -2   8   5       46.01       48.69      9.74 o 
  -1   8   5      223.47      210.53     16.69 o 
   0   8   5       28.92       43.13      9.74 o 
   1   8   5       98.11      104.34     13.45 o 
   2   8   5        0.47        6.49      7.42 o 
   3   8   5      241.00      253.19     20.40 o 
   4   8   5      228.80      244.84     21.33 o 
  -9   9   5        2.44       -0.93      6.49 o 
  -8   9   5        0.07       -1.39      6.03 o 
  -7   9   5       27.02       13.45      7.42 o 
  -6   9   5       63.77       68.85      7.52 o 
  -5   9   5       56.80       53.29      6.86 o 
  -4   9   5        8.35        9.27      6.96 o 
  -3   9   5       62.27       59.82     10.67 o 
  -2   9   5       60.72       50.54     10.20 o 
  -1   9   5       78.79       86.71     12.98 o 
   0   9   5      585.79      557.38     30.60 o 
   1   9   5      276.85      317.64     23.19 o 
   2   9   5       20.36       24.11      9.74 o 
   3   9   5        4.09        1.39      8.35 o 
   4   9   5        2.10       -4.17      9.27 o 
  -9  10   5       36.77       51.47     11.59 o 
  -8  10   5        9.13       10.20      7.88 o 
  -7  10   5      137.66      161.37     15.77 o 
  -6  10   5       51.56       35.71      9.27 o 
  -5  10   5       93.66       96.10      8.83 o 
  -4  10   5      214.53      220.73     18.08 o 
  -3  10   5      264.78      287.50     21.33 o 
  -2  10   5       42.07       49.62     11.13 o 
  -1  10   5       25.95       22.26      9.27 o 
   0  10   5       17.46       15.77      9.27 o 
   1  10   5       14.34       19.94      9.74 o 
   2  10   5       30.26       32.00     11.13 o 
  -8  11   5        6.98       11.59      8.35 o 
  -7  11   5      101.13       99.23     13.91 o 
  -6  11   5        3.46       -2.78      6.49 o 
  -5  11   5        1.28        3.79      5.34 o 
  -4  11   5        4.14        0.88      4.68 o 
  -3  11   5        0.20       -1.85      6.96 o 
  -2  11   5       35.11       46.37     12.06 o 
  -1  11   5      312.21      301.41     24.11 o 
   0  11   5       38.88       12.06      8.81 o 
  -6  12   5       15.77       13.91      8.81 o 
  -5  12   5       85.01       96.06     10.15 o 
  -4  12   5        7.32       10.00      5.79 o 
  -3  12   5       55.23       67.79      9.11 o 
   1 -15   6       60.41       63.53     13.45 o 
   2 -15   6        9.04       18.08      9.74 o 
  -1 -14   6       52.88       43.59     12.06 o 
   0 -14   6       95.04       90.89     14.84 o 
   1 -14   6       25.56       28.75     10.20 o 
   2 -14   6       43.43       47.30     11.13 o 
   4 -14   6       40.76       35.71      9.74 o 
   5 -14   6        9.43       11.13      7.88 o 
   6 -14   6        0.28       -0.46      7.42 o 
  -3 -13   6       56.42       29.68     10.67 o 
  -2 -13   6       35.13       49.62     12.52 o 
  -1 -13   6        0.56       -3.25      7.42 o 
   0 -13   6       11.29       12.52      8.35 o 
   1 -13   6       11.16       10.67      7.88 o 
   2 -13   6      105.24      108.97     13.45 o 
   3 -13   6       21.50       14.84      7.42 o 
   4 -13   6       18.45       15.30      7.42 o 
   5 -13   6        1.92       -1.85      6.49 o 
   6 -13   6       14.21       24.58      8.81 o 
   7 -13   6        1.09       -4.64      6.96 o 
  -5 -12   6        8.07        3.25      8.81 o 
  -4 -12   6       22.67        9.74      8.81 o 
  -3 -12   6       34.39       33.85     10.67 o 
  -2 -12   6      127.17      166.01     17.16 o 
  -1 -12   6       33.85       35.71      9.74 o 
   0 -12   6       40.74       40.34      9.74 o 
   1 -12   6        1.85        6.96      6.49 o 
   2 -12   6      103.09      103.22     11.13 o 
   3 -12   6       75.60       58.43      9.27 o 
   4 -12   6      186.44      190.12     14.84 o 
   5 -12   6       28.07       26.43      7.88 o 
   6 -12   6       59.64       57.04     10.67 o 
   7 -12   6        0.04       -2.32      6.49 o 
  -6 -11   6       78.40       77.90     15.30 o 
  -5 -11   6       39.51       38.49     11.13 o 
  -4 -11   6      150.52      145.61     16.69 o 
  -3 -11   6        0.08        1.39      6.96 o 
  -2 -11   6      114.32       85.79     12.52 o 
  -1 -11   6       88.09       85.32     12.06 o 
   0 -11   6       10.70        4.64      6.03 o 
   1 -11   6       22.41       10.71      3.51 o 
   2 -11   6      293.55      311.08     12.87 o 
   3 -11   6       79.77       92.32     15.07 o 
   4 -11   6      275.03      225.36     15.77 o 
   5 -11   6       74.59       77.90     10.67 o 
   6 -11   6      175.77      179.46     15.30 o 
   7 -11   6       47.47       36.63      9.74 o 
   8 -11   6       57.21       66.77     12.06 o 
  -7 -10   6        5.48       18.96      8.57 o 
  -6 -10   6        0.20        5.97      7.09 o 
  -5 -10   6        9.46       13.91      8.35 o 
  -4 -10   6       33.76       50.08     11.13 o 
  -3 -10   6      223.37      187.34     16.23 o 
  -2 -10   6      558.98      586.13     29.21 o 
  -1 -10   6      113.04      116.39     12.52 o 
   0 -10   6        5.48        0.00      5.10 o 
   1 -10   6       67.53       84.86     10.20 o 
   2 -10   6       33.56       28.58      4.75 o 
   3 -10   6      518.23      526.22     16.88 o 
   4 -10   6      727.55      767.44     31.07 o 
   5 -10   6       88.43       68.63      9.74 o 
   6 -10   6       21.48       19.94      7.88 o 
   7 -10   6       30.43       41.73      9.74 o 
   8 -10   6      130.96      115.93     14.38 o 
  -7  -9   6       63.66       69.52     10.45 o 
  -6  -9   6      283.56      278.68     15.91 o 
  -5  -9   6       31.27       26.73     10.90 o 
  -4  -9   6      355.16      336.65     21.33 o 
  -3  -9   6       63.54       58.43      9.74 o 
  -2  -9   6      212.40      252.26     17.16 o 
  -1  -9   6      613.02      667.28     30.14 o 
   0  -9   6      718.08      729.17     19.92 o 
   1  -9   6       61.20       64.26      5.46 o 
   2  -9   6      732.74      733.86     25.97 o 
   3  -9   6      209.01      216.74     26.43 o 
   4  -9   6      206.63      235.57     15.30 o 
   5  -9   6       46.32       58.89      8.81 o 
   6  -9   6      217.20      202.64     15.30 o 
   7  -9   6      182.55      185.02     15.30 o 
   8  -9   6       97.23      113.61     13.91 o 
   9  -9   6       12.32       13.91      8.35 o 
  -8  -8   6        0.19      -12.06     12.06 o 
  -7  -8   6       18.82       26.83      7.63 o 
  -6  -8   6        5.10        9.14      5.66 o 
  -5  -8   6       20.45       14.95      5.90 o 
  -4  -8   6      637.71      663.79     22.89 o 
  -3  -8   6      103.16       92.74     11.13 o 
  -2  -8   6      207.82      206.35     14.84 o 
  -1  -8   6       99.52      109.44     10.67 o 
   0  -8   6       20.59       25.20      3.94 o 
   1  -8   6      120.21      140.20      7.33 o 
   2  -8   6     1539.03     1520.62     34.89 o 
   3  -8   6      839.25      819.61     21.64 o 
   4  -8   6       28.62       29.68      6.96 o 
   5  -8   6      758.25      716.90     29.68 o 
   6  -8   6       58.09       59.82      9.27 o 
   7  -8   6      133.29      156.73     14.38 o 
   8  -8   6      111.44      127.06     13.45 o 
   9  -8   6       19.22       17.16      8.35 o 
  -9  -7   6       13.79       12.06     13.91 o 
  -8  -7   6       45.70       31.53     13.45 o 
  -7  -7   6       37.89       30.80      7.29 o 
  -6  -7   6       17.18        3.46      4.89 o 
  -5  -7   6        0.08        0.93      4.35 o 
  -4  -7   6        5.75       12.57      5.13 o 
  -3  -7   6      401.21      408.74     16.11 o 
  -2  -7   6     1973.17     1914.67     63.99 o 
  -1  -7   6      220.37      244.08      8.66 o 
   0  -7   6      250.93      219.42      8.36 o 
   1  -7   6      207.00      180.12      7.66 o 
   2  -7   6      228.48      214.60     16.00 o 
   3  -7   6      449.65      504.53     14.89 o 
   4  -7   6       42.90       54.25      7.42 o 
   5  -7   6      199.59      185.48     13.45 o 
   6  -7   6        1.01       -0.93      4.64 o 
   7  -7   6       15.57        8.35      6.49 o 
   8  -7   6        5.92       12.52      6.96 o 
   9  -7   6       93.61       73.43      8.18 o 
  -9  -6   6        0.40       -9.74     10.67 o 
  -8  -6   6        0.53       -3.71     10.20 o 
  -7  -6   6      227.85      219.95     12.80 o 
  -6  -6   6       30.89       24.16      5.75 o 
  -5  -6   6        1.95       -3.64      3.64 o 
  -4  -6   6       90.93       92.91      8.58 o 
  -3  -6   6      570.15      592.98     32.92 o 
  -2  -6   6      841.98      883.37     33.39 o 
  -1  -6   6      598.58      670.51     16.71 o 
   0  -6   6      445.55      446.76     12.59 o 
   1  -6   6       66.45       40.60      3.76 o 
   2  -6   6      533.78      559.97     15.41 o 
   3  -6   6       37.72       42.96      5.56 o 
   4  -6   6       35.80       32.00      6.03 o 
   5  -6   6       39.73       37.56      6.96 o 
   6  -6   6        7.61       19.94      6.03 o 
   7  -6   6       15.45       14.38      6.03 o 
   8  -6   6        7.50        0.46      6.03 o 
   9  -6   6        1.83        3.01      9.04 o 
 -10  -5   6        6.70      -10.20     10.20 o 
  -9  -5   6       26.59       12.06     10.67 o 
  -8  -5   6       17.35       -0.46      8.81 o 
  -7  -5   6       27.39       29.51      6.03 o 
  -6  -5   6       55.84       51.89      7.19 o 
  -5  -5   6      629.03      630.34     19.99 o 
  -4  -5   6      495.80      464.87     23.19 o 
  -3  -5   6      348.81      357.24     17.85 o 
  -2  -5   6      537.86      471.16     10.57 o 
  -1  -5   6       10.02       11.76      2.31 o 
   1  -5   6     2757.71     2945.24     60.27 o 
   2  -5   6      248.99      235.75      8.36 o 
   3  -5   6      402.82      370.20     22.72 o 
   4  -5   6      620.22      636.21     25.04 o 
   5  -5   6      132.26      127.98     10.67 o 
   6  -5   6       52.72       53.33      8.35 o 
   7  -5   6       40.80       47.10      6.23 o 
   8  -5   6       55.03       52.68      6.89 o 
   9  -5   6       46.95       37.34      6.72 o 
 -10  -4   6        5.81       12.06     10.67 o 
  -9  -4   6      187.66      189.66     18.55 o 
  -8  -4   6      187.91      180.85     16.23 o 
  -7  -4   6      168.82      160.12      9.77 o 
  -6  -4   6       26.79       31.78      5.33 o 
  -5  -4   6       19.18       32.55      4.75 o 
  -4  -4   6       13.49       16.11      3.76 o 
  -3  -4   6      648.85      635.42     19.48 o 
  -2  -4   6     1694.88     1794.90     31.56 o 
  -1  -4   6     3371.81     3421.08     68.85 o 
   0  -4   6      758.50      755.49     17.95 o 
   1  -4   6      579.03      616.58     15.40 o 
   2  -4   6      130.83      151.84      6.20 o 
   3  -4   6      556.46      570.82     14.66 o 
   4  -4   6      278.13      254.11     13.91 o 
   5  -4   6      166.49      143.29     11.13 o 
   6  -4   6      231.12      226.49     10.32 o 
   7  -4   6       43.69       44.21      6.03 o 
   8  -4   6       14.64        9.91      4.75 o 
   9  -4   6       13.63       16.91      5.55 o 
 -10  -3   6       42.00       50.54     12.52 o 
  -9  -3   6       22.43       22.72      9.74 o 
  -8  -3   6       74.21       68.63     11.13 o 
  -7  -3   6     1161.37     1203.26     31.79 o 
  -6  -3   6      212.26      265.79     11.31 o 
  -5  -3   6      624.73      570.66     17.21 o 
  -4  -3   6      167.03      143.67      9.04 o 
  -3  -3   6      614.85      650.64     17.85 o 
  -2  -3   6        0.00        4.61      1.48 o 
  -1  -3   6       58.25       48.56      3.43 o 
   0  -3   6      213.68      162.11      6.26 o 
   1  -3   6      858.34      725.69     17.37 o 
   2  -3   6       11.12       23.16      3.48 o 
   3  -3   6      190.12      193.51      7.12 o 
   4  -3   6       72.88       89.03      8.35 o 
   5  -3   6      393.34      380.38     32.00 o 
   6  -3   6      367.25      347.04     12.95 o 
   7  -3   6      460.95      475.38     16.56 o 
   8  -3   6        0.57        0.50      4.42 o 
   9  -3   6       28.18       17.18      6.20 o 
 -11  -2   6       10.57        3.25      9.74 o 
 -10  -2   6        3.29        4.64      7.88 o 
  -9  -2   6      302.03      345.47     22.26 o 
  -8  -2   6      435.98      430.79     23.65 o 
  -7  -2   6      580.11      517.89     33.62 o 
  -6  -2   6        7.42       18.73      4.87 o 
  -5  -2   6      619.13      635.01     17.87 o 
  -4  -2   6       75.23       58.69      4.42 o 
  -3  -2   6     1789.53     1909.81     41.97 o 
  -2  -2   6        3.03        2.32      1.23 o 
  -1  -2   6        4.02        4.26      1.78 o 
   0  -2   6     2493.05     2807.68     57.16 o 
   1  -2   6       34.48       87.25      4.75 o 
   2  -2   6       61.39       50.00      2.82 o 
   3  -2   6      531.36      491.04     10.87 o 
   4  -2   6      248.52      222.35      8.68 o 
   6  -2   6       20.83       32.16      5.56 o 
   7  -2   6      156.68      163.03      9.84 o 
   8  -2   6        5.17        3.01      4.75 o 
 -11  -1   6       10.84        2.78      8.81 o 
 -10  -1   6        9.15        0.46      7.42 o 
  -9  -1   6       20.92       36.63      9.27 o 
  -8  -1   6       68.72       71.88     10.20 o 
  -7  -1   6      628.49      652.69     19.64 o 
  -6  -1   6       72.34       82.40     10.43 o 
  -5  -1   6       98.38       91.91      4.22 o 
  -4  -1   6      111.56      183.63      7.33 o 
  -3  -1   6      205.51      289.51      9.11 o 
  -2  -1   6       17.39       29.99      4.08 o 
  -1  -1   6     1675.83     1390.10     51.24 o 
   0  -1   6     1190.80     1275.00     28.00 o 
   1  -1   6      468.95      405.12     14.61 o 
   2  -1   6      805.10      847.39     16.33 o 
   3  -1   6        3.95        0.73      1.79 o 
   4  -1   6      144.10      153.91      9.97 o 
   5  -1   6     1241.95     1392.99     46.37 o 
   6  -1   6     1460.31     1409.25     34.72 o 
   7  -1   6        3.22        5.70      5.07 o 
   8  -1   6      107.83      105.26     12.52 o 
 -11   0   6        1.63       -3.25      7.88 o 
 -10   0   6       32.86       29.21      9.74 o 
  -9   0   6       21.55       23.19      7.88 o 
  -8   0   6      239.89      235.57     16.23 o 
  -7   0   6       84.43       62.95      5.73 o 
  -6   0   6      346.08      343.09     11.02 o 
  -5   0   6      968.93      901.21     27.59 o 
  -4   0   6      920.18      925.67     22.79 o 
  -3   0   6      100.75      104.44      5.01 o 
  -2   0   6      595.32      722.93     25.97 o 
  -1   0   6     1094.80      892.62     20.95 o 
   0   0   6     1102.09     1330.03     29.49 o 
   1   0   6     3393.70     3241.35     54.49 o 
   2   0   6      955.38     1038.71     24.10 o 
   3   0   6      170.28      215.02      7.84 o 
   4   0   6      136.25      132.47      5.88 o 
   5   0   6       43.27       49.15      7.88 o 
   6   0   6        8.73        3.41      4.56 o 
   7   0   6      157.62      180.96     10.81 o 
 -11   1   6        3.71        2.78      7.88 o 
 -10   1   6       28.91       28.75      9.27 o 
  -9   1   6      265.57      318.11     19.94 o 
  -8   1   6        1.97        4.17      5.56 o 
  -7   1   6       17.22       16.50      2.92 o 
  -6   1   6       23.76       24.62      5.02 o 
  -5   1   6       11.00       12.52      4.17 o 
  -4   1   6       61.90       38.95      5.56 o 
  -3   1   6     1436.05     1407.37     45.91 o 
  -2   1   6     1146.57     1185.25     39.42 o 
  -1   1   6     4598.53     4547.52     91.24 o 
   0   1   6      120.96      150.20     14.14 o 
   1   1   6      273.52      305.25     18.72 o 
   2   1   6       39.29       35.20      5.78 o 
   3   1   6      356.54      297.81     14.89 o 
   4   1   6      450.19      424.90     11.41 o 
   6   1   6        2.39        1.73      4.55 o 
 -11   2   6       67.80       51.94     11.59 o 
 -10   2   6       24.91       23.19      8.81 o 
  -9   2   6        1.86        3.25      5.56 o 
  -8   2   6      141.46      165.08     13.45 o 
  -7   2   6      518.82      540.21     13.32 o 
  -6   2   6      150.40       90.42      7.88 o 
  -5   2   6      755.56      805.93     30.14 o 
  -4   2   6      100.00       87.18      7.88 o 
  -3   2   6      237.00      261.07     13.45 o 
  -2   2   6        1.38        3.25      3.71 o 
  -1   2   6     4811.10     4747.95    138.65 o 
   0   2   6     2127.09     2674.27     77.21 o 
   1   2   6     1470.62     1393.02     32.27 o 
   2   2   6      158.62      169.15      8.50 o 
   3   2   6      306.12      302.89     23.37 o 
   4   2   6       99.81       98.41      7.89 o 
   5   2   6        1.76       -2.60      4.09 o 
   6   2   6        1.99        5.10      6.03 o 
 -11   3   6       60.39       67.70     12.52 o 
 -10   3   6      147.72      154.42     15.30 o 
  -9   3   6       77.96      106.65     12.06 o 
  -8   3   6       29.11       23.19      6.03 o 
  -7   3   6      188.46      195.75      9.01 o 
  -6   3   6        5.16        8.91      3.00 o 
  -5   3   6      860.19      856.01     32.00 o 
  -4   3   6       64.80       41.73      6.03 o 
  -3   3   6     1007.86      853.23     31.53 o 
  -2   3   6       32.58       26.90      5.56 o 
  -1   3   6      130.13      131.23     10.20 o 
   0   3   6       53.40       54.72      7.42 o 
   1   3   6      112.64       80.00      5.90 o 
   2   3   6       69.03      104.21     12.27 o 
   3   3   6      300.02      308.05     10.40 o 
   4   3   6       18.51       10.17      4.91 o 
   5   3   6      103.89       93.67     10.67 o 
 -11   4   6        7.32        6.49      7.88 o 
 -10   4   6      118.12      103.41     12.98 o 
  -9   4   6       52.30       63.06      8.81 o 
  -8   4   6        7.39        7.42      4.64 o 
  -7   4   6      208.85      213.77     13.45 o 
  -6   4   6       84.30       84.71      6.06 o 
  -5   4   6      584.49      561.09     24.11 o 
  -4   4   6      126.94      106.19      9.74 o 
  -3   4   6      140.38      119.17     10.20 o 
  -2   4   6       79.83       44.52      6.96 o 
  -1   4   6      680.92      657.08     27.36 o 
   0   4   6        4.66        3.25      4.17 o 
   1   4   6      234.12      244.84     15.30 o 
   2   4   6      338.34      291.93     23.65 o 
   3   4   6       44.87       59.03      5.54 o 
   4   4   6      154.83      153.73      9.51 o 
 -11   5   6       30.45       38.02     10.67 o 
  -9   5   6        6.71        0.93      5.56 o 
  -8   5   6       77.58       85.32     10.20 o 
  -7   5   6       52.79       52.40      7.88 o 
  -6   5   6      324.97      364.06     13.12 o 
  -5   5   6      672.23      739.16     30.14 o 
  -4   5   6       98.73       93.21      9.74 o 
  -3   5   6       57.28       45.91      7.42 o 
  -2   5   6        1.55       -2.32      3.25 o 
  -1   5   6        0.53       -0.46      3.71 o 
   0   5   6      783.23      727.56     31.53 o 
   1   5   6      748.92      897.75     37.10 o 
   2   5   6      390.10      402.97     22.26 o 
   3   5   6        9.41       13.91      6.96 o 
   4   5   6       78.32       69.09     11.13 o 
 -10   6   6      149.43      147.00     13.91 o 
  -9   6   6       94.70      100.63     11.59 o 
  -8   6   6       27.32       33.39      7.88 o 
  -7   6   6      172.80      207.28     14.84 o 
  -6   6   6       28.53       29.51      5.07 o 
  -5   6   6      222.67      265.24     16.69 o 
  -4   6   6      520.54      482.26     23.65 o 
  -3   6   6       53.69       76.98      9.74 o 
  -2   6   6        1.22        4.17      5.56 o 
  -1   6   6      512.74      507.76     25.50 o 
   0   6   6      225.86      182.24     15.30 o 
   1   6   6      372.51      329.24     20.40 o 
   2   6   6      452.31      448.41     25.04 o 
   3   6   6      150.42      177.14     15.77 o 
   4   6   6       63.43       66.31     11.59 o 
 -10   7   6        1.86        4.17      6.96 o 
  -9   7   6        0.44       -3.71      5.10 o 
  -8   7   6      177.58      187.80     15.30 o 
  -7   7   6      237.17      203.57     15.30 o 
  -6   7   6      495.78      507.27     18.32 o 
  -5   7   6      230.80      220.73     15.77 o 
  -4   7   6      289.50      276.37     17.62 o 
  -3   7   6      211.82      185.95     14.84 o 
  -2   7   6       81.51       77.90     11.13 o 
  -1   7   6       10.59       17.16      7.42 o 
   0   7   6      527.89      479.01     25.97 o 
   1   7   6      421.44      398.33     24.11 o 
   2   7   6       50.85       39.42     10.20 o 
   3   7   6        0.11        0.46      6.49 o 
   4   7   6      119.61      127.52     15.77 o 
 -10   8   6       99.04      112.22     13.91 o 
  -9   8   6       62.99       47.76     10.20 o 
  -8   8   6        2.95       10.67      6.49 o 
  -7   8   6       68.11       62.60     10.20 o 
  -6   8   6      255.28      263.89     16.93 o 
  -5   8   6        3.30        1.39      6.03 o 
  -4   8   6        7.72        5.56      6.03 o 
  -3   8   6      298.76      273.59     19.48 o 
  -2   8   6      145.23      146.53     14.84 o 
  -1   8   6       52.24       55.65     10.67 o 
   0   8   6      672.49      624.62     32.00 o 
   1   8   6      572.17      543.01     30.14 o 
   2   8   6      200.11      207.28     19.01 o 
   3   8   6      118.15      129.38     16.23 o 
   4   8   6       75.67       69.56     13.91 o 
  -9   9   6        3.72       -4.17      6.49 o 
  -8   9   6       28.63       44.52     10.20 o 
  -7   9   6      244.67      235.57     17.62 o 
  -6   9   6      171.49      167.67     10.98 o 
  -5   9   6        0.87        5.10      6.49 o 
  -4   9   6      413.38      408.53     24.58 o 
  -3   9   6       30.56       42.66     10.20 o 
  -2   9   6      125.74      118.25     14.38 o 
  -1   9   6       37.11       52.40     11.13 o 
   0   9   6        0.11       15.30      8.35 o 
   1   9   6        0.12        1.39      7.42 o 
   2   9   6       48.49       42.66     12.06 o 
   3   9   6       24.64       23.65     10.67 o 
  -8  10   6       11.16       19.48      9.27 o 
  -7  10   6        1.84        0.00      6.96 o 
  -6  10   6       41.10       52.21      7.70 o 
  -5  10   6        1.08        3.39      4.75 o 
  -4  10   6       15.76       12.06      7.88 o 
  -3  10   6        1.57        0.00      7.42 o 
  -2  10   6       84.21      100.63     14.84 o 
  -1  10   6       45.01       44.05     11.59 o 
   0  10   6      123.32      137.26     17.16 o 
   1  10   6       24.95       29.68     11.59 o 
  -7  11   6        0.40       -2.32      6.96 o 
  -6  11   6       11.16       12.98      8.35 o 
  -5  11   6        6.03        3.60      5.40 o 
  -4  11   6       76.32       89.50     14.38 o 
  -3  11   6       34.59       29.21     10.67 o 
  -2  11   6        7.45        6.03      8.35 o 
  -1  11   6        9.96        7.42      8.81 o 
   0 -15   7       28.08       22.26     10.67 o 
   1 -15   7       19.33       16.23      9.74 o 
  -1 -14   7       14.09       27.36     11.13 o 
   0 -14   7       17.29       17.62      9.27 o 
   1 -14   7        0.89       12.06      8.81 o 
   2 -14   7        5.28        3.25      7.42 o 
   4 -14   7       55.44       64.46     11.13 o 
   5 -14   7        1.93       -6.03      6.03 o 
  -3 -13   7        0.16       -0.93      7.88 o 
  -2 -13   7       26.90       18.08      9.27 o 
  -1 -13   7      342.08      349.18     24.58 o 
   0 -13   7      110.23      131.23     15.30 o 
   1 -13   7       25.72       28.75      9.27 o 
   2 -13   7       11.18        5.10      7.42 o 
   3 -13   7        0.38       -0.46      6.03 o 
   4 -13   7       62.49       60.28     10.20 o 
   5 -13   7       82.62       89.50     12.06 o 
   6 -13   7       15.33       25.04      8.81 o 
  -5 -12   7      130.81      141.43     18.55 o 
  -4 -12   7       31.37       37.56     11.59 o 
  -3 -12   7      119.92      136.33     16.69 o 
  -2 -12   7        1.85        0.46      6.96 o 
  -1 -12   7       12.06       11.59      7.42 o 
   0 -12   7       15.71        6.49      6.96 o 
   1 -12   7      341.13      341.76     21.79 o 
   2 -12   7       90.18       85.87      7.66 o 
   3 -12   7      384.32      395.08     20.87 o 
   4 -12   7       30.64       38.49      8.81 o 
   5 -12   7       15.51       21.33      7.88 o 
   6 -12   7        0.99       -3.71      6.03 o 
   7 -12   7        4.42       -3.25      6.96 o 
  -6 -11   7       29.63       32.92     11.59 o 
  -5 -11   7        1.02        7.88      7.88 o 
  -4 -11   7        9.78        9.74      8.35 o 
  -3 -11   7      218.28      248.55     19.48 o 
  -2 -11   7       18.26       15.77      7.88 o 
  -1 -11   7       47.84       53.79     10.67 o 
   0 -11   7        9.61       -3.71      5.56 o 
   1 -11   7       72.99       69.56     10.20 o 
   2 -11   7       18.11       21.18      5.01 o 
   3 -11   7      518.43      504.05     23.65 o 
   4 -11   7      545.54      493.85     24.11 o 
   5 -11   7      238.83      264.78     18.08 o 
   6 -11   7       17.33       12.06      7.42 o 
   7 -11   7       12.76       12.52      7.88 o 
   8 -11   7        0.31       -3.71      6.96 o 
  -7 -10   7       75.29       84.54     13.68 o 
  -6 -10   7      161.98      147.49     13.11 o 
  -5 -10   7       57.65       69.09     12.52 o 
  -4 -10   7       69.72       62.60     11.59 o 
  -3 -10   7       34.35       40.81      9.74 o 
  -2 -10   7       59.89       62.14     10.67 o 
  -1 -10   7      370.91      344.54     20.87 o 
   0 -10   7       49.59       37.56      8.35 o 
   1 -10   7      228.14      253.19     17.16 o 
   2 -10   7      269.70      275.12     15.53 o 
   3 -10   7       19.98       26.90      6.96 o 
   4 -10   7        1.59        0.93      5.56 o 
   5 -10   7        0.81        1.39      5.56 o 
   6 -10   7       51.16       43.59      9.27 o 
   7 -10   7      185.34      179.92     15.77 o 
   8 -10   7       63.42       65.38     12.06 o 
  -8  -9   7        5.23       13.91      8.81 o 
  -7  -9   7       27.62       28.90      8.22 o 
  -6  -9   7        0.05       -1.43      7.65 o 
  -5  -9   7       14.40       13.42      6.38 o 
  -4  -9   7        0.60        0.00      5.10 o 
  -3  -9   7      333.43      305.12     19.94 o 
  -2  -9   7       27.33       33.85      8.35 o 
  -1  -9   7        7.72       12.06      6.49 o 
   0  -9   7      133.08      119.82      7.24 o 
   1  -9   7        5.47        1.08      2.90 o 
   2  -9   7       58.79       62.88      5.73 o 
   3  -9   7     2109.41     2216.08     69.09 o 
   4  -9   7      204.08      194.76     14.38 o 
   5  -9   7        4.68        3.71      5.56 o 
   6  -9   7        2.82        0.46      6.03 o 
   7  -9   7       32.42       38.02      9.27 o 
   8  -9   7       28.41       13.91      8.35 o 
  -8  -8   7       19.21       22.85      8.06 o 
  -7  -8   7       76.74       73.97     10.02 o 
  -6  -8   7       36.39       27.23      7.88 o 
  -5  -8   7       27.55       24.97      6.86 o 
  -4  -8   7       19.69       22.87      6.02 o 
  -3  -8   7       18.19       19.48      6.96 o 
  -2  -8   7      208.31      227.68     15.77 o 
  -1  -8   7     1501.12     1520.51     53.33 o 
   0  -8   7        3.67        1.45      2.56 o 
   1  -8   7       55.10       54.04      4.89 o 
   2  -8   7      126.23      115.35      7.19 o 
   3  -8   7      248.02      203.87      9.16 o 
   4  -8   7       34.31       25.04      6.49 o 
   5  -8   7      102.56      121.03     11.59 o 
   6  -8   7        2.59        8.81      6.03 o 
   7  -8   7      221.20      190.12     15.77 o 
   8  -8   7        8.03       13.45      7.42 o 
   9  -8   7       30.20       18.08      9.27 o 
  -9  -7   7        0.19       10.67     13.45 o 
  -8  -7   7       36.77       21.74     17.85 o 
  -7  -7   7       48.99       36.71      7.45 o 
  -6  -7   7      156.20      175.83     16.23 o 
  -5  -7   7       86.58       92.27      8.78 o 
  -4  -7   7      381.82      383.78     15.98 o 
  -3  -7   7      459.33      460.38     17.16 o 
  -2  -7   7       59.15       76.51      9.27 o 
  -1  -7   7      128.33      111.17      5.75 o 
   0  -7   7      896.64      934.51     22.78 o 
   1  -7   7      795.91      768.72     19.93 o 
   2  -7   7      165.33      177.53      8.03 o 
   3  -7   7      753.50      736.61     19.34 o 
   4  -7   7       11.60        8.81      4.64 o 
   5  -7   7       27.07       25.97      6.96 o 
   6  -7   7        2.11        6.03      5.56 o 
   7  -7   7      149.85      167.86     14.38 o 
   8  -7   7       90.61       79.29     11.59 o 
   9  -7   7       34.61       37.96      7.19 o 
  -9  -6   7       44.55       42.66     14.38 o 
  -8  -6   7        7.09        7.74      5.61 o 
  -7  -6   7      199.51      199.52     18.32 o 
  -6  -6   7      382.29      416.56     16.54 o 
  -5  -6   7      104.88      133.28      9.51 o 
  -4  -6   7     1034.82     1009.62     31.76 o 
  -3  -6   7     1467.51     1519.48     45.44 o 
  -2  -6   7     1789.41     2165.53     70.02 o 
  -1  -6   7      414.95      362.32     10.79 o 
   0  -6   7      141.56       67.70      5.56 o 
   1  -6   7      179.14      192.57      7.85 o 
   2  -6   7      894.54      905.60     22.30 o 
   3  -6   7      704.64      638.04     17.01 o 
   4  -6   7      650.88      599.58     24.58 o 
   5  -6   7      143.25      147.92     12.06 o 
   6  -6   7        0.05        0.93      5.10 o 
   7  -6   7        2.48       -2.32      5.10 o 
   8  -6   7      106.19      102.19      8.53 o 
   9  -6   7       54.14       54.25     11.59 o 
 -10  -5   7        5.00        0.46     11.59 o 
  -9  -5   7        0.12       -7.42      9.74 o 
  -8  -5   7      144.64      131.23     15.77 o 
  -7  -5   7      162.77      156.69     10.29 o 
  -6  -5   7      109.68      111.37     16.93 o 
  -5  -5   7      474.88      477.14     31.30 o 
  -4  -5   7       37.95       34.41      5.22 o 
  -3  -5   7      259.97      279.76     14.14 o 
  -2  -5   7     2202.28     2221.49     92.05 o 
  -1  -5   7     2812.69     2883.58     59.32 o 
   0  -5   7     1418.05     1389.35     30.74 o 
   1  -5   7       57.34       44.91      3.76 o 
   2  -5   7       97.20      110.76      5.87 o 
   3  -5   7       33.60       38.85      7.88 o 
   4  -5   7      493.82      477.16     21.33 o 
   5  -5   7      195.76      235.57     14.84 o 
   6  -5   7      115.39       95.52     10.67 o 
   7  -5   7      234.13      209.79     10.98 o 
   8  -5   7        3.94        9.27      6.96 o 
   9  -5   7        0.16        9.74      7.88 o 
 -10  -4   7      100.23       70.02     14.38 o 
  -9  -4   7      215.17      200.79     19.01 o 
  -8  -4   7       36.67       51.94     10.67 o 
  -7  -4   7       25.36       19.21      5.01 o 
  -6  -4   7      297.75      307.76     12.62 o 
  -5  -4   7      217.39      225.31     10.32 o 
  -4  -4   7      289.56      301.55     11.48 o 
  -3  -4   7     1489.31     1504.74     35.41 o 
  -2  -4   7      613.21      627.79     13.10 o 
  -1  -4   7        0.99        1.52      1.78 o 
   0  -4   7     1679.26     1530.42     33.22 o 
   1  -4   7      669.57      725.50     18.03 o 
   2  -4   7      675.14      651.05     16.71 o 
   3  -4   7      757.49      803.76     19.79 o 
   4  -4   7       25.12       20.40      5.56 o 
   5  -4   7       23.26       21.33      6.03 o 
   6  -4   7       52.74       43.33      5.73 o 
   7  -4   7      233.14      244.30     11.80 o 
   8  -4   7       28.09       33.85      8.81 o 
   9  -4   7        6.90        6.03      7.42 o 
 -10  -3   7       14.98       15.77     10.20 o 
  -9  -3   7      352.16      341.29     22.72 o 
  -8  -3   7      650.90      697.42     32.46 o 
  -7  -3   7      854.87      884.22     25.41 o 
  -6  -3   7       67.36       58.91      5.90 o 
  -5  -3   7        8.37       11.81      3.43 o 
  -4  -3   7       44.71       23.15      3.76 o 
  -3  -3   7      719.74      788.18     20.48 o 
  -2  -3   7        6.21        5.82      1.72 o 
  -1  -3   7      721.01      497.56     17.62 o 
   0  -3   7       68.36       37.53      3.43 o 
   1  -3   7       26.65       19.49      2.95 o 
   2  -3   7      845.72      913.75     21.80 o 
   3  -3   7      630.89      586.86     21.33 o 
   4  -3   7     1168.26     1145.84     27.87 o 
   5  -3   7      532.80      540.70     16.56 o 
   6  -3   7        6.45        0.71      2.66 o 
   7  -3   7      124.46      128.91     12.52 o 
   8  -3   7        1.39        1.39      6.49 o 
   9  -3   7       15.87       14.84      8.81 o 
 -11  -2   7        2.63        4.64      9.27 o 
 -10  -2   7        8.58       10.67      8.81 o 
  -9  -2   7        8.91        5.56      7.42 o 
  -8  -2   7      618.37      628.33     29.68 o 
  -7  -2   7      351.72      352.02     13.76 o 
  -6  -2   7      171.48      186.95      9.18 o 
  -5  -2   7       54.08       43.43      4.42 o 
  -4  -2   7      206.04      178.22      7.66 o 
  -3  -2   7      377.81      416.76     12.21 o 
  -2  -2   7      269.81      201.26      5.81 o 
  -1  -2   7       63.68       92.62      4.75 o 
   0  -2   7     1649.22     1581.96     34.39 o 
   1  -2   7      608.31      679.05     17.21 o 
   2  -2   7      149.74      161.21      5.18 o 
   3  -2   7      282.18      327.13      8.54 o 
   4  -2   7      196.36      233.73      9.44 o 
   5  -2   7     1040.53     1028.04     26.39 o 
   6  -2   7     1340.78     1333.64     46.83 o 
   7  -2   7       73.80       86.71     11.13 o 
   8  -2   7       17.80        9.27      7.42 o 
 -11  -1   7        2.74       -2.32      7.88 o 
 -10  -1   7       19.13        4.64      7.88 o 
  -9  -1   7       60.82       55.65     10.20 o 
  -8  -1   7       69.11       42.66      8.81 o 
  -7  -1   7      319.96      287.50     17.16 o 
  -6  -1   7     1308.00     1399.70     34.26 o 
  -5  -1   7      379.98      423.11     17.62 o 
  -4  -1   7      688.67      640.07     17.01 o 
  -3  -1   7      372.12      271.00      8.78 o 
  -2  -1   7      429.08      525.08     14.19 o 
  -1  -1   7      797.10      831.32     20.12 o 
   0  -1   7      215.34      132.72      8.35 o 
   1  -1   7     1389.02     1482.49     47.30 o 
   2  -1   7     1568.44     1512.52     27.39 o 
   3  -1   7      154.50      118.28      5.05 o 
   4  -1   7      694.29      732.86     19.84 o 
   5  -1   7      176.67      180.85     13.91 o 
   6  -1   7        6.28       24.58      7.88 o 
   7  -1   7       28.35        8.81      6.96 o 
   8  -1   7      134.65      134.01     13.91 o 
 -11   0   7        9.53        7.88      8.81 o 
 -10   0   7       14.04        4.17      7.42 o 
  -9   0   7       75.44       62.60     10.20 o 
  -8   0   7       66.39       95.99     10.67 o 
  -7   0   7      146.54       97.38      9.27 o 
  -6   0   7      446.10      403.42     10.35 o 
  -5   0   7      322.90      313.34     10.81 o 
  -4   0   7        1.20        3.28      2.11 o 
  -3   0   7        0.95        2.55      1.89 o 
  -2   0   7     3601.03     3839.53    113.61 o 
  -1   0   7      791.31      833.42     49.39 o 
   0   0   7      855.82      839.85     20.65 o 
   1   0   7     1305.23     1285.75     23.71 o 
   2   0   7      359.07      475.97     21.79 o 
   3   0   7      146.78      167.01     10.90 o 
   4   0   7      601.77      714.12     28.29 o 
   5   0   7      253.13      241.59     15.77 o 
   6   0   7       83.39       85.79     11.13 o 
   7   0   7       19.21       11.59      7.88 o 
 -11   1   7        9.16        3.25      7.88 o 
 -10   1   7      145.53      142.82     14.84 o 
  -9   1   7       17.53       20.87      7.88 o 
  -8   1   7        1.85        5.10      5.10 o 
  -7   1   7       53.02       59.83      5.14 o 
  -6   1   7     1339.29     1395.35     26.78 o 
  -5   1   7      248.51      282.40     15.30 o 
  -4   1   7     1796.48     1988.86     63.53 o 
  -3   1   7      967.03      952.93     34.31 o 
  -2   1   7      141.66      107.58      8.35 o 
  -1   1   7       33.25       38.58      4.68 o 
   0   1   7     2658.21     2489.45     79.99 o 
   1   1   7      177.42      171.82      7.87 o 
   2   1   7      409.07      399.45     13.12 o 
   3   1   7       34.68       36.70      4.56 o 
   4   1   7      175.25      155.34     12.52 o 
   5   1   7       17.20       21.33      7.42 o 
   6   1   7       39.20       58.89     10.20 o 
 -11   2   7       18.09       17.16      8.81 o 
 -10   2   7       24.80       36.63      9.27 o 
  -9   2   7       80.94       76.05     10.67 o 
  -8   2   7       29.62       40.34      8.35 o 
  -7   2   7       15.49       19.41      3.19 o 
  -6   2   7        0.17       -3.71      3.71 o 
  -5   2   7      361.01      431.25     19.94 o 
  -4   2   7     1597.57     1642.47     54.25 o 
  -3   2   7      775.39      898.68     23.44 o 
  -2   2   7     1226.75     1091.58     38.49 o 
  -1   2   7      487.29      576.86     23.65 o 
   0   2   7       52.14       65.35      7.88 o 
   1   2   7       15.58       14.17      3.56 o 
   2   2   7      924.98      895.76     23.58 o 
   3   2   7       18.06       18.76      7.19 o 
   4   2   7      143.41      157.20     12.98 o 
   5   2   7       92.26      109.44     11.59 o 
   6   2   7       25.76       34.31      9.27 o 
 -11   3   7        1.36       -0.46      6.96 o 
 -10   3   7        0.54        0.00      6.49 o 
  -9   3   7       16.99        8.81      6.49 o 
  -8   3   7        5.57       15.30      5.56 o 
  -7   3   7       16.17       17.02      4.09 o 
  -6   3   7     1026.86     1028.98     38.02 o 
  -5   3   7      177.20      185.95     12.52 o 
  -4   3   7       49.87       71.41      8.35 o 
  -3   3   7      434.54      494.32     21.79 o 
  -2   3   7     1404.62     1459.30     49.62 o 
  -1   3   7        3.65        4.64      4.17 o 
   0   3   7      336.53      292.14     16.23 o 
   1   3   7      300.01      288.22     11.46 o 
   2   3   7      171.14      161.22     12.75 o 
   3   3   7      209.77      212.76     15.07 o 
   4   3   7      310.96      328.59     13.60 o 
   5   3   7      179.75      211.92     16.23 o 
 -11   4   7       25.10       22.72      9.27 o 
 -10   4   7      161.05      186.41     16.23 o 
  -9   4   7       10.17        8.81      5.56 o 
  -8   4   7       16.40       21.33      6.49 o 
  -7   4   7       29.68       33.86      4.92 o 
  -6   4   7      145.96      122.88     10.67 o 
  -5   4   7      421.33      406.21     20.40 o 
  -4   4   7     1088.53     1021.56     38.49 o 
  -3   4   7       10.54        4.64      4.64 o 
  -2   4   7       76.42       65.38      8.35 o 
  -1   4   7       95.94       93.67      9.74 o 
   0   4   7      633.41      669.60     28.75 o 
   1   4   7      515.14      508.69     24.58 o 
   2   4   7       99.83      129.83      9.97 o 
   3   4   7       42.52       31.97      5.90 o 
   4   4   7        9.82       13.00      5.07 o 
 -11   5   7       25.71       21.79      9.27 o 
  -9   5   7      224.34      217.02     15.77 o 
  -8   5   7      375.33      407.60     21.33 o 
  -7   5   7       10.33        5.79      3.76 o 
  -6   5   7      837.86      788.31     32.00 o 
  -5   5   7      197.17      183.63     13.45 o 
  -4   5   7       16.63       28.75      7.42 o 
  -3   5   7       18.95       10.20      5.56 o 
  -2   5   7      988.32      970.09     38.02 o 
  -1   5   7      515.04      442.38     22.72 o 
   0   5   7      511.13      570.83     27.36 o 
   1   5   7      622.84      581.96     28.29 o 
   2   5   7      540.57      601.43     29.21 o 
   3   5   7       23.82       32.46      8.81 o 
   4   5   7      154.55      190.59     17.16 o 
 -10   6   7       17.18       20.40      7.88 o 
  -9   6   7       44.60       49.62      9.74 o 
  -8   6   7      179.41      194.76     15.30 o 
  -7   6   7      296.59      307.90     18.55 o 
  -6   6   7      984.40     1013.21     39.88 o 
  -5   6   7      386.29      402.97     21.79 o 
  -4   6   7        4.92        5.56      5.56 o 
  -3   6   7      488.31      512.87     25.04 o 
  -2   6   7      392.50      335.26     19.94 o 
  -1   6   7        1.97        8.81      6.03 o 
   0   6   7      374.04      461.86     25.50 o 
   1   6   7      255.14      265.71     19.01 o 
   2   6   7      255.15      275.91     19.94 o 
   3   6   7       26.63       20.87      8.81 o 
   4   6   7       16.23       22.72      9.27 o 
 -10   7   7       51.70       56.11     11.13 o 
  -9   7   7       41.53       42.20      9.74 o 
  -8   7   7        0.75        4.17      6.03 o 
  -7   7   7       73.02       70.95     10.20 o 
  -6   7   7        0.37        5.56      6.49 o 
  -5   7   7       46.51       61.67      9.74 o 
  -4   7   7        9.77        6.03      6.03 o 
  -3   7   7      175.09      166.47     14.84 o 
  -2   7   7      702.69      707.62     32.92 o 
  -1   7   7      131.06       94.13     12.52 o 
   0   7   7        8.71       11.13      6.96 o 
   1   7   7      494.24      452.12     26.43 o 
   2   7   7      130.15      162.76     16.69 o 
   3   7   7       98.45      105.26     14.84 o 
   4   7   7       98.42      107.12     15.30 o 
  -9   8   7        1.20       -0.46      6.96 o 
  -8   8   7        8.79        7.88      6.96 o 
  -7   8   7       15.48       16.69      7.42 o 
  -6   8   7      123.89      117.03      9.31 o 
  -5   8   7        4.55        3.25      6.49 o 
  -4   8   7       21.81       23.19      8.35 o 
  -3   8   7      135.63      141.43     14.84 o 
  -2   8   7       34.12       38.95     10.20 o 
  -1   8   7       38.10       49.15     10.67 o 
   0   8   7      124.04      118.25     14.84 o 
   1   8   7        7.94       13.45      8.35 o 
   2   8   7        1.76       -2.32      6.96 o 
   3   8   7       32.48       19.48     10.20 o 
  -9   9   7        0.17        1.39      7.42 o 
  -8   9   7        1.79       -0.46      6.96 o 
  -7   9   7        0.29       -3.25      6.03 o 
  -6   9   7       16.62        9.39      9.27 o 
  -5   9   7       67.85       58.89     12.06 o 
  -4   9   7      113.28      117.78     14.84 o 
  -3   9   7        0.36        1.85      6.96 o 
  -2   9   7        1.99        1.85      6.96 o 
  -1   9   7       52.81       31.53      9.74 o 
   0   9   7       61.14       57.50     12.98 o 
   1   9   7       58.49       52.40     12.52 o 
   2   9   7       59.78       77.90     14.84 o 
  -8  10   7        0.52       -4.64      6.96 o 
  -7  10   7        1.05       -1.39      6.96 o 
  -6  10   7        0.26        1.91      5.01 o 
  -5  10   7       99.14      115.46     14.84 o 
  -4  10   7      155.99      140.97     16.23 o 
  -3  10   7      178.53      167.86     17.62 o 
  -2  10   7       73.68       82.54     14.38 o 
  -1  10   7       16.39       20.87      9.74 o 
   0  10   7        2.69       -2.32      7.88 o 
  -6  11   7       42.16       34.32      9.27 o 
  -5  11   7       43.25       38.41      7.52 o 
  -4  11   7       14.37       20.87      9.74 o 
  -3  11   7      144.98      144.68     18.08 o 
   0 -15   8       12.69       15.77     10.67 o 
   1 -15   8        1.64       -7.88      7.88 o 
  -2 -14   8        3.73        3.25      9.27 o 
  -1 -14   8       53.97       47.30     12.52 o 
   0 -14   8       94.31       86.71     14.38 o 
   1 -14   8       15.30       13.91      9.27 o 
   4 -14   8        7.41        2.78      7.42 o 
   5 -14   8       19.74        7.88      7.88 o 
  -3 -13   8       71.70       80.69     14.84 o 
  -2 -13   8       66.76       79.29     14.38 o 
  -1 -13   8       30.65       38.95     11.13 o 
   0 -13   8       36.99       21.79      9.27 o 
   1 -13   8        2.17       -6.49      6.49 o 
   2 -13   8       37.76       33.39      9.74 o 
   3 -13   8       96.95      104.80     12.06 o 
   4 -13   8       64.93       69.56     11.13 o 
   5 -13   8        0.10       -0.93      6.49 o 
   6 -13   8        1.91        0.93      6.96 o 
  -5 -12   8        7.28       12.98      9.74 o 
  -4 -12   8        0.03       -1.85      7.42 o 
  -3 -12   8       43.31       46.83     11.59 o 
  -2 -12   8       22.41       21.79      9.27 o 
  -1 -12   8       21.52       21.79      8.81 o 
   0 -12   8      113.93      113.15     13.91 o 
   1 -12   8      151.09      151.17     15.30 o 
   2 -12   8        0.47       -3.89      3.89 o 
   3 -12   8        0.75       -2.32      5.56 o 
   4 -12   8      463.80      455.37     24.11 o 
   5 -12   8       65.97       69.09     11.13 o 
   6 -12   8        1.01       -2.32      6.96 o 
   7 -12   8        1.88       -1.85      6.96 o 
  -6 -11   8       71.53       54.25     12.98 o 
  -5 -11   8       38.37       63.99     12.52 o 
  -4 -11   8        0.49       -4.64      6.49 o 
  -3 -11   8       16.93       23.19      8.81 o 
  -2 -11   8        0.20       -4.17      5.56 o 
  -1 -11   8       97.47      102.48     12.98 o 
   0 -11   8       78.96       82.08     11.59 o 
   1 -11   8       29.53       36.17      8.81 o 
   2 -11   8       28.04       26.56      6.96 o 
   3 -11   8      134.01      121.96     12.06 o 
   4 -11   8       28.84       22.26      7.88 o 
   5 -11   8       50.26       54.25     10.20 o 
   6 -11   8       46.88       44.52     10.20 o 
   7 -11   8       14.28       15.30      8.35 o 
  -7 -10   8       38.22       42.56      9.95 o 
  -6 -10   8       24.64       15.38     12.06 o 
  -5 -10   8        6.26        7.42      7.42 o 
  -4 -10   8       22.33       34.78      9.27 o 
  -3 -10   8       78.36       79.76     12.06 o 
  -2 -10   8       47.57       63.99     10.67 o 
  -1 -10   8        6.58       10.20      6.03 o 
   0 -10   8      189.32      194.30     14.84 o 
   1 -10   8       70.83       55.98     11.59 o 
   2 -10   8      213.26      239.60     15.53 o 
   3 -10   8      318.95      332.95     18.55 o 
   4 -10   8      497.56      469.28     23.19 o 
   5 -10   8       46.91       38.95      8.81 o 
   6 -10   8       11.84        4.64      6.49 o 
   7 -10   8        0.00        6.03      6.96 o 
   8 -10   8        9.10       18.08      8.81 o 
  -8  -9   8       25.70       24.00      8.81 o 
  -7  -9   8        9.46       -1.02      6.38 o 
  -6  -9   8      233.39      236.93     15.26 o 
  -5  -9   8       40.49       36.47      7.98 o 
  -4  -9   8       14.14       10.67      6.96 o 
  -3  -9   8       20.14       17.62      7.42 o 
  -2  -9   8      477.84      451.19     24.11 o 
  -1  -9   8      360.62      353.81     20.40 o 
   0  -9   8      462.57      516.03     15.82 o 
   1  -9   8       17.13       21.87      4.22 o 
   2  -9   8       32.71       33.12      4.92 o 
   3  -9   8      122.49      121.49     11.59 o 
   4  -9   8       32.63       33.39      7.88 o 
   5  -9   8       99.47       86.25     10.67 o 
   6  -9   8      130.62      138.19     13.45 o 
   7  -9   8       17.63       15.30      7.42 o 
   8  -9   8       23.63       22.72      9.27 o 
  -8  -8   8        5.86        2.60     14.14 o 
  -7  -8   8        2.37       -1.77      5.43 o 
  -6  -8   8       72.02       79.03      9.58 o 
  -5  -8   8       53.74       49.74      8.13 o 
  -4  -8   8      420.77      409.90     17.56 o 
  -3  -8   8       67.46       44.52      8.81 o 
  -2  -8   8      461.05      457.68     23.65 o 
  -1  -8   8        3.60       12.98      6.03 o 
   0  -8   8      394.15      367.32     12.25 o 
   1  -8   8       80.22       96.69      6.53 o 
   2  -8   8       33.39       36.66      4.59 o 
   3  -8   8       28.27       21.33      6.49 o 
   4  -8   8       14.84       15.30      6.03 o 
   5  -8   8       39.76       38.95      7.88 o 
   6  -8   8       24.31       21.79      7.42 o 
   7  -8   8       37.44       41.73      9.74 o 
   8  -8   8      107.23      108.97     13.91 o 
  -9  -7   8       21.09       -8.81     12.52 o 
  -8  -7   8       95.76       97.58     10.25 o 
  -7  -7   8      115.65      117.71     16.46 o 
  -6  -7   8      177.45      169.94     21.79 o 
  -5  -7   8      120.11      124.51      9.77 o 
  -4  -7   8      194.37      242.39     31.53 o 
  -3  -7   8      146.01      137.72     12.52 o 
  -2  -7   8     1502.66     1495.47     52.86 o 
  -1  -7   8      104.67      125.09      6.43 o 
   0  -7   8      586.19      532.26     15.24 o 
   1  -7   8      320.96      293.61     10.62 o 
   2  -7   8       90.93      102.42      6.39 o 
   3  -7   8       74.83       71.41      8.35 o 
   4  -7   8       24.65       17.62      6.03 o 
   5  -7   8        8.68        0.93      5.10 o 
   6  -7   8       11.16        7.42      6.03 o 
   7  -7   8       25.89       17.16      7.42 o 
   8  -7   8       29.72       22.72      9.27 o 
  -9  -6   8        2.54       21.79     12.98 o 
  -8  -6   8       30.61       16.70      8.81 o 
  -7  -6   8       50.15       51.15      7.58 o 
  -6  -6   8      352.42      318.20     14.38 o 
  -5  -6   8      235.95      223.85     11.75 o 
  -4  -6   8     1032.26     1059.34     29.35 o 
  -3  -6   8      249.02      252.74     11.75 o 
  -2  -6   8      143.50      157.20     11.59 o 
  -1  -6   8      511.52      527.55     14.58 o 
   0  -6   8       89.29       57.12     14.38 o 
   1  -6   8      142.05      143.43      7.04 o 
   2  -6   8     1277.98     1252.56     29.18 o 
   3  -6   8       81.48       70.02      8.35 o 
   4  -6   8       61.92       61.21      8.35 o 
   5  -6   8        1.72        8.81      5.10 o 
   6  -6   8      120.53      148.85     13.45 o 
   7  -6   8      112.16      114.54     12.98 o 
   8  -6   8      139.90      137.72     14.38 o 
   9  -6   8        2.89        0.46      7.42 o 
 -10  -5   8       10.46       -2.32     11.13 o 
  -9  -5   8       12.30       11.59     10.67 o 
  -8  -5   8      132.87      110.14     11.36 o 
  -7  -5   8        0.09        2.88      4.79 o 
  -6  -5   8       12.44       19.45      7.65 o 
  -5  -5   8        7.61       10.82      4.20 o 
  -4  -5   8      155.12      147.31      8.83 o 
  -3  -5   8      628.72      663.39     19.67 o 
  -2  -5   8     2744.14     2853.01     59.21 o 
  -1  -5   8      109.18      114.71      5.90 o 
   0  -5   8        2.36        4.87      3.94 o 
   1  -5   8      744.46      715.73     18.51 o 
   2  -5   8      802.26      771.17     32.92 o 
   3  -5   8      105.62       81.20      6.26 o 
   4  -5   8      420.92      438.21     20.87 o 
   5  -5   8       35.37       34.31      7.88 o 
   6  -5   8        5.82       -0.46      5.56 o 
   7  -5   8      178.01      159.05     14.38 o 
   8  -5   8      120.52       94.60     12.52 o 
   9  -5   8        5.11       13.45      8.35 o 
 -10  -4   8       10.89       24.58     11.59 o 
  -9  -4   8       10.87       21.79      9.74 o 
  -8  -4   8       39.50       47.45      6.86 o 
  -7  -4   8       16.94       23.47      5.34 o 
  -6  -4   8      641.66      653.10     20.49 o 
  -5  -4   8       12.45       15.91      4.22 o 
  -4  -4   8        0.45       -0.72      2.90 o 
  -3  -4   8       16.60        9.61      2.11 o 
  -2  -4   8      194.38      177.44      7.25 o 
  -1  -4   8       56.15       56.11      6.49 o 
   0  -4   8      386.39      385.13     11.61 o 
   1  -4   8       42.02       32.52      3.61 o 
   2  -4   8        8.72       16.19      3.10 o 
   3  -4   8      494.75      492.43     14.19 o 
   4  -4   8      280.11      306.98     16.69 o 
   5  -4   8      136.10      109.44     11.13 o 
   6  -4   8      272.69      258.29     17.16 o 
   7  -4   8      238.93      239.74     17.16 o 
   8  -4   8       14.79       16.23      7.88 o 
 -10  -3   8       98.19       82.08     13.91 o 
  -9  -3   8       72.22       58.89     11.59 o 
  -8  -3   8        0.30        0.89      4.56 o 
  -7  -3   8       29.23       44.50     10.90 o 
  -6  -3   8      320.77      331.28     12.95 o 
  -5  -3   8      221.10      223.74     10.00 o 
  -4  -3   8      414.17      368.35     16.46 o 
  -3  -3   8      463.80      424.64     13.07 o 
  -2  -3   8      724.66      662.31     13.82 o 
  -1  -3   8      383.00      312.70     24.58 o 
   0  -3   8       40.23       29.12      3.28 o 
   1  -3   8     1205.85     1188.24     27.37 o 
   2  -3   8     2176.17     2287.12     48.68 o 
   3  -3   8      965.73     1014.89     24.59 o 
   4  -3   8       19.96       13.45      5.56 o 
   5  -3   8      337.62      345.47     19.01 o 
   6  -3   8      118.48      119.17     12.06 o 
   7  -3   8       22.97       24.58      8.35 o 
   8  -3   8        1.19       -4.17      6.96 o 
 -10  -2   8       12.91       12.06      8.81 o 
  -9  -2   8      540.77      500.81     26.90 o 
  -8  -2   8      729.19      700.23     48.69 o 
  -7  -2   8       99.69      122.89      8.20 o 
  -6  -2   8        7.67        6.19      5.33 o 
  -5  -2   8      691.95      738.15     20.48 o 
  -4  -2   8       81.48       68.49      5.22 o 
  -3  -2   8      324.03      330.99     10.69 o 
  -2  -2   8      505.22      433.41      9.82 o 
  -1  -2   8      824.43      759.32     29.91 o 
   0  -2   8     2649.63     2640.86     55.19 o 
   1  -2   8      302.32      293.68     19.01 o 
   2  -2   8       36.09       32.06      4.87 o 
   3  -2   8      572.34      591.10     48.46 o 
   4  -2   8      891.59      903.31     33.39 o 
   5  -2   8      230.80      196.15     14.38 o 
   6  -2   8       85.43      105.26     11.59 o 
   7  -2   8       16.39       12.52      7.42 o 
   8  -2   8       18.19       14.84      8.35 o 
 -11  -1   8        0.17       -6.96      7.42 o 
 -10  -1   8        0.06        1.85      7.42 o 
  -9  -1   8       15.77       31.07      8.81 o 
  -8  -1   8       96.11       91.35     10.67 o 
  -7  -1   8        1.04       -3.10      3.10 o 
  -6  -1   8      399.39      395.55     13.76 o 
  -5  -1   8      907.97      885.75     23.10 o 
  -4  -1   8       92.42       87.54      6.49 o 
  -3  -1   8      506.87      480.76     19.01 o 
  -2  -1   8      860.65      990.18     25.97 o 
  -1  -1   8      437.53      420.17     12.78 o 
   0  -1   8     1554.45     1584.75     35.37 o 
   1  -1   8      877.50      954.91     28.98 o 
   2  -1   8     1621.54     1758.86     55.18 o 
   3  -1   8      156.88      169.31      8.32 o 
   4  -1   8       62.41       62.14      8.81 o 
   5  -1   8      248.36      259.21     16.69 o 
   6  -1   8       44.81       48.69      9.27 o 
   7  -1   8        1.04       10.20      7.88 o 
   8  -1   8       22.56       35.71     10.20 o 
 -11   0   8       34.03       44.98     11.13 o 
 -10   0   8       57.11       57.04     11.13 o 
  -9   0   8       38.88       44.52      9.27 o 
  -8   0   8       73.42       79.76     10.20 o 
  -7   0   8       36.70       51.70      5.57 o 
  -6   0   8       11.67       13.68      3.61 o 
  -5   0   8      444.22      439.20     13.91 o 
  -4   0   8     1329.35     1416.39     33.07 o 
  -3   0   8      315.61      382.01     11.25 o 
  -2   0   8      143.53      112.68      9.27 o 
  -1   0   8      439.52      394.75     12.45 o 
   0   0   8      244.53      253.55      7.85 o 
   1   0   8      148.43      128.18     11.82 o 
   2   0   8      359.89      320.54     16.00 o 
   3   0   8       24.20       29.80      4.87 o 
   4   0   8        0.45       -0.93      5.10 o 
   5   0   8       56.81       70.48     10.20 o 
   6   0   8        0.12       -5.56      5.56 o 
   7   0   8       99.03      108.51     12.98 o 
 -11   1   8        0.22       -5.10      7.88 o 
 -10   1   8       19.19       19.94      7.88 o 
  -9   1   8      190.30      185.95     15.30 o 
  -8   1   8       31.20       31.07      7.42 o 
  -7   1   8       13.39       19.20      3.27 o 
  -6   1   8       47.60       44.05      4.89 o 
  -5   1   8        0.34        7.16      2.90 o 
  -4   1   8        1.78        2.78      4.17 o 
  -3   1   8     1406.47     1373.51     46.83 o 
  -2   1   8     1063.04     1102.24     38.95 o 
  -1   1   8      226.65      195.33     19.71 o 
   0   1   8      427.90      445.39     14.09 o 
   1   1   8       15.30       23.94      3.93 o 
   2   1   8        1.41        4.08      3.10 o 
   3   1   8        3.70        4.27      6.03 o 
   4   1   8      166.60      161.84     13.45 o 
   5   1   8       35.13       42.20      8.81 o 
   6   1   8       46.55       73.73     11.13 o 
   7   1   8        2.88       10.67      7.88 o 
 -11   2   8       36.03       29.68     10.20 o 
 -10   2   8       11.74       13.91      7.88 o 
  -9   2   8        3.97        7.42      6.03 o 
  -8   2   8       17.46       25.04      6.96 o 
  -7   2   8      469.57      503.40     13.16 o 
  -6   2   8       30.27       37.56      6.96 o 
  -5   2   8     2007.97     1954.08     63.99 o 
  -4   2   8       44.08       54.25      7.88 o 
  -3   2   8      305.49      364.48     18.55 o 
  -2   2   8       65.04       89.50      9.27 o 
  -1   2   8      492.61      410.85     19.94 o 
   0   2   8      103.41       83.47      6.23 o 
   1   2   8     1796.21     1694.89     39.49 o 
   2   2   8      233.01      266.11     17.39 o 
   3   2   8        0.25       -0.23      3.61 o 
   4   2   8       94.48       97.84     11.59 o 
   5   2   8      107.66      125.20     13.45 o 
   6   2   8      156.52      220.26     17.62 o 
 -11   3   8       43.97       51.94     11.59 o 
 -10   3   8       23.31       29.21      8.81 o 
  -9   3   8      204.80      229.07     17.16 o 
  -8   3   8       64.15       61.67      8.35 o 
  -7   3   8        2.72        0.93      7.42 o 
  -6   3   8       13.07       19.01      6.96 o 
  -5   3   8      638.80      656.15     28.29 o 
  -4   3   8      506.60      557.38     25.04 o 
  -3   3   8      887.21      792.95     31.53 o 
  -2   3   8        3.60        3.25      4.64 o 
  -1   3   8      224.34      189.66     13.45 o 
   0   3   8        8.77        0.46      4.64 o 
   1   3   8      589.63      608.44     18.83 o 
   2   3   8      573.09      583.41     33.39 o 
   3   3   8      451.57      496.18     35.71 o 
   4   3   8      495.34      581.03     27.82 o 
   5   3   8      195.29      183.17     16.23 o 
 -11   4   8        9.24        4.64      8.35 o 
 -10   4   8        0.02       -2.32      5.56 o 
  -9   4   8       62.53       62.60      9.27 o 
  -8   4   8       42.02       53.33      8.35 o 
  -7   4   8      352.50      382.47     14.09 o 
  -6   4   8      182.07      173.89     13.45 o 
  -5   4   8      789.23      757.71     31.53 o 
  -4   4   8      159.00      172.50     13.45 o 
  -3   4   8       20.38       27.82      6.96 o 
  -2   4   8      937.22      846.27     34.31 o 
  -1   4   8     1745.11     1788.54     61.67 o 
   0   4   8       39.86       43.13      8.35 o 
   1   4   8       11.68       12.52      6.03 o 
   2   4   8      432.34      408.07     23.65 o 
   3   4   8       25.62       31.24      6.20 o 
   4   4   8       47.67       45.91     10.20 o 
   5   4   8      309.63      379.32     22.72 o 
 -10   5   8       79.96       84.40     12.06 o 
  -9   5   8      126.77      161.84     14.38 o 
  -8   5   8       18.51       25.04      7.42 o 
  -7   5   8       88.41       82.96     10.67 o 
  -6   5   8       19.86       13.91      6.49 o 
  -5   5   8      779.31      717.83     31.07 o 
  -4   5   8        2.41        6.96      5.56 o 
  -3   5   8       71.78       66.31      9.74 o 
  -2   5   8       91.14       86.71     10.67 o 
  -1   5   8        0.41        0.46      5.10 o 
   0   5   8        8.56        5.56      5.56 o 
   1   5   8      215.64      263.85     19.01 o 
   2   5   8      181.49      178.53     15.77 o 
   3   5   8      211.28      185.02     16.69 o 
 -10   6   8      113.87      117.78     13.45 o 
  -9   6   8      272.58      288.43     19.01 o 
  -8   6   8       37.34       40.34      8.81 o 
  -7   6   8       25.12       30.84      8.11 o 
  -6   6   8       34.21       54.25      9.74 o 
  -5   6   8       27.05       32.92      8.35 o 
  -4   6   8      143.34      163.69     14.38 o 
  -3   6   8      216.87      209.60     15.77 o 
  -2   6   8      602.68      563.87     27.82 o 
  -1   6   8      615.60      610.24     30.14 o 
   0   6   8       21.21       26.90      8.81 o 
   1   6   8       37.43       56.11     11.13 o 
   2   6   8       33.38       33.85      9.74 o 
   3   6   8      144.35      204.03     18.55 o 
  -9   7   8        0.06        9.27      6.96 o 
  -8   7   8      128.89      130.30     13.91 o 
  -7   7   8       60.11       62.79      7.37 o 
  -6   7   8        5.32       -0.46      5.56 o 
  -5   7   8       76.09       70.02     10.67 o 
  -4   7   8       96.44       89.96     11.59 o 
  -3   7   8       18.86       23.19      8.35 o 
  -2   7   8       30.17       38.95      9.74 o 
  -1   7   8      264.56      268.03     20.40 o 
   0   7   8      221.70      234.17     19.48 o 
   1   7   8      312.52      298.17     21.79 o 
   2   7   8        9.94       18.55      9.27 o 
   3   7   8       14.57        5.10      8.81 o 
  -9   8   8       32.67       28.29      9.27 o 
  -8   8   8        9.87       11.59      6.96 o 
  -7   8   8        0.27        3.25      6.49 o 
  -6   8   8       27.51       27.36      8.81 o 
  -5   8   8       65.70       52.40     11.13 o 
  -4   8   8      205.56      179.92     16.69 o 
  -3   8   8       56.58       67.70     12.06 o 
  -2   8   8       81.92       76.05     12.98 o 
  -1   8   8        5.56        6.96      7.42 o 
   0   8   8       81.29       61.21     12.52 o 
   1   8   8       92.11       76.05     13.91 o 
   2   8   8       86.49       75.59     14.38 o 
  -8   9   8       37.42       21.33      9.27 o 
  -7   9   8       33.92       39.88     10.20 o 
  -6   9   8        0.80       -6.49      6.49 o 
  -5   9   8        2.47       -1.85      6.96 o 
  -4   9   8      166.22      163.23     17.62 o 
  -3   9   8      132.89      140.97     16.69 o 
  -2   9   8      115.60       86.25     13.91 o 
  -1   9   8      143.36      149.78     17.16 o 
   0   9   8       12.17        9.74      9.74 o 
  -7  10   8       28.46       26.43      9.74 o 
  -6  10   8      127.55      125.98     11.09 o 
  -5  10   8      150.58      169.72     18.08 o 
  -4  10   8        1.94        6.49      8.35 o 
  -3  10   8        1.45       -3.71      8.35 o 
  -2  10   8        0.49       -6.03      7.42 o 
   0 -15   9       34.30       32.46     11.59 o 
   1 -15   9       15.32       18.55      9.74 o 
  -2 -14   9      121.82      126.13     17.62 o 
  -1 -14   9       33.93       24.58     10.20 o 
   0 -14   9       34.76       40.34     11.13 o 
   1 -14   9        2.73        1.39      7.88 o 
   4 -14   9       56.77       53.79     10.67 o 
  -3 -13   9       16.80       19.48      9.74 o 
  -2 -13   9        9.43        0.93      7.88 o 
  -1 -13   9       91.93       81.15     13.91 o 
   0 -13   9      109.73      116.39     14.84 o 
   1 -13   9      118.27      138.65     15.30 o 
   3 -13   9        0.13       -4.17      6.03 o 
   4 -13   9       21.87       24.11      8.35 o 
   5 -13   9       38.01       38.02     10.20 o 
   6 -13   9        3.95       -3.25      7.42 o 
  -5 -12   9       58.88       60.75     13.91 o 
  -4 -12   9       49.23       37.10     11.13 o 
  -3 -12   9        3.77        2.32      7.42 o 
  -2 -12   9       57.04       57.50     11.59 o 
  -1 -12   9        2.91        5.56      6.96 o 
   0 -12   9       74.40       72.34     12.06 o 
   1 -12   9      109.46      126.13     13.91 o 
   2 -12   9       36.72       39.61      6.34 o 
   3 -12   9       51.20       44.05      9.27 o 
   4 -12   9      134.27      126.59     13.45 o 
   5 -12   9       73.24       54.25     10.67 o 
   6 -12   9        6.30        4.64      6.96 o 
  -6 -11   9       28.58       15.30     10.20 o 
  -5 -11   9       33.64       17.16      9.27 o 
  -4 -11   9        9.67       10.20      7.88 o 
  -3 -11   9        3.87        7.42      6.96 o 
  -2 -11   9       24.11       22.72      8.81 o 
  -1 -11   9      155.22      196.61     16.69 o 
   0 -11   9      362.22      372.36     22.26 o 
   1 -11   9        0.26        2.32      6.03 o 
   2 -11   9        3.94        1.16      4.87 o 
   3 -11   9       81.43       99.70     11.59 o 
   4 -11   9      303.60      300.49     19.01 o 
   5 -11   9       67.61       72.34     11.13 o 
   6 -11   9        3.63        1.85      6.96 o 
   7 -11   9        0.98        1.85      7.88 o 
  -7 -10   9       25.91       29.05      9.34 o 
  -6 -10   9       70.11       76.05     13.45 o 
  -5 -10   9       90.43      100.16     14.38 o 
  -4 -10   9        6.81       10.20      7.42 o 
  -3 -10   9        7.43        5.56      6.49 o 
  -2 -10   9       31.28       22.26      8.35 o 
  -1 -10   9      250.87      301.88     19.94 o 
   0 -10   9      161.39      135.87     12.98 o 
   1 -10   9      336.01      347.83     13.01 o 
   2 -10   9      279.70      303.08     12.41 o 
   3 -10   9      131.74      136.33     12.52 o 
   4 -10   9       72.41       71.41     10.20 o 
   5 -10   9       98.53       97.38     12.06 o 
   6 -10   9       86.41       61.67     11.13 o 
   7 -10   9       21.39       42.20     10.20 o 
  -8  -9   9       56.38       55.16     18.32 o 
  -7  -9   9       22.21       19.89      7.79 o 
  -6  -9   9       20.25       16.52      6.96 o 
  -5  -9   9      104.12       85.39     10.14 o 
  -4  -9   9       78.45       83.00     12.52 o 
  -3  -9   9      743.75      746.58     34.31 o 
  -2  -9   9      414.72      443.77     24.58 o 
  -1  -9   9       86.11       89.03     11.13 o 
   0  -9   9       31.41       37.49      4.79 o 
   1  -9   9      584.42      608.61     18.22 o 
   2  -9   9       60.47       62.17      6.06 o 
   3  -9   9      253.00      301.88     17.16 o 
   4  -9   9      184.99      190.12     14.38 o 
   5  -9   9      101.41      109.44     12.06 o 
   6  -9   9        0.34        0.46      6.03 o 
   7  -9   9       19.39       20.87      8.81 o 
   8  -9   9       26.27       11.13      8.35 o 
  -8  -8   9       29.05       18.58      7.98 o 
  -7  -8   9      328.99      309.13     16.93 o 
  -6  -8   9      297.96      317.55     16.36 o 
  -5  -8   9       64.45       70.64      8.91 o 
  -4  -8   9       17.32       21.33      7.88 o 
  -3  -8   9       55.51       65.85     10.20 o 
  -2  -8   9       32.72       20.87      6.96 o 
  -1  -8   9     1514.74     1534.42     54.72 o 
   0  -8   9       69.02       69.71      5.56 o 
   1  -8   9       47.73       59.37      6.72 o 
   2  -8   9       40.00       41.71      6.72 o 
   3  -8   9      178.49      168.33     12.98 o 
   4  -8   9        0.76       -1.85      4.64 o 
   5  -8   9      295.24      326.45     19.48 o 
   6  -8   9       99.91      102.48     12.52 o 
   7  -8   9       58.51       54.25     10.67 o 
   8  -8   9        0.23       -6.96      6.96 o 
  -9  -7   9        4.20        1.85     12.98 o 
  -8  -7   9        2.43        1.58      6.17 o 
  -7  -7   9       10.10       10.04      6.09 o 
  -6  -7   9       68.98       83.98      8.98 o 
  -5  -7   9      947.81     1003.75     29.83 o 
  -4  -7   9      353.62      345.25     15.51 o 
  -3  -7   9      202.80      203.57     14.84 o 
  -2  -7   9       62.94       52.40      8.35 o 
  -1  -7   9       36.09       36.63      4.20 o 
   0  -7   9       88.81      101.09      9.74 o 
   1  -7   9      338.90      356.06     12.27 o 
   2  -7   9      237.45      232.01      9.51 o 
   3  -7   9       72.50       73.27      8.81 o 
   4  -7   9        9.24       10.20      6.03 o 
   5  -7   9       40.99       41.27      8.35 o 
   6  -7   9       97.82       83.00     11.13 o 
   7  -7   9      202.94      204.50     17.16 o 
   8  -7   9      139.09      127.52     14.84 o 
  -9  -6   9       16.48       15.77     12.52 o 
  -8  -6   9       54.91       50.93     11.13 o 
  -7  -6   9      133.17      119.73     10.10 o 
  -6  -6   9        5.23       10.06      5.23 o 
  -5  -6   9       71.71       69.57     12.52 o 
  -4  -6   9      170.44      209.56     14.84 o 
  -3  -6   9      835.92      787.71     23.60 o 
  -2  -6   9      510.89      521.68     24.11 o 
  -1  -6   9      356.09      343.62     11.25 o 
   0  -6   9      101.19      109.31      6.96 o 
   1  -6   9       14.97       12.87      3.28 o 
   2  -6   9      343.49      368.18     12.29 o 
   3  -6   9      322.51      328.31     17.62 o 
   4  -6   9      184.53      199.86     14.38 o 
   5  -6   9      179.28      124.27     12.06 o 
   6  -6   9       11.45       11.59      6.96 o 
   7  -6   9       16.95        4.64      7.42 o 
   8  -6   9       19.45       21.79      9.27 o 
 -10  -5   9        1.19      -10.20     10.20 o 
  -9  -5   9        7.36       12.98     10.67 o 
  -8  -5   9       34.85       30.49      7.19 o 
  -7  -5   9      212.69      202.01     11.94 o 
  -6  -5   9      104.25      108.99      8.83 o 
  -5  -5   9      192.52      210.59     10.98 o 
  -4  -5   9       23.50       40.53      7.88 o 
  -3  -5   9       36.97       41.62      5.55 o 
  -2  -5   9      417.21      409.49     12.37 o 
  -1  -5   9      345.94      285.06     11.82 o 
   0  -5   9      114.63      101.56      6.20 o 
   1  -5   9     1651.65     1760.60     39.31 o 
   2  -5   9       48.96       43.96      4.64 o 
   3  -5   9        5.35        4.64      4.64 o 
   4  -5   9       44.82       41.27      7.88 o 
   5  -5   9      171.05      172.50     13.91 o 
   6  -5   9      265.99      261.53     17.62 o 
   7  -5   9      338.14      317.18     20.40 o 
   8  -5   9       99.34       85.79     12.52 o 
 -10  -4   9       33.19       12.98     10.67 o 
  -9  -4   9       26.62       18.55      9.74 o 
  -8  -4   9        1.26        3.71      4.89 o 
  -7  -4   9        6.62        3.61      4.35 o 
  -6  -4   9      183.52      144.45      9.18 o 
  -5  -4   9      225.28      224.90     10.65 o 
  -4  -4   9      407.44      387.12     13.76 o 
  -3  -4   9      260.86      257.73      7.84 o 
  -2  -4   9        1.44       -0.07      5.10 o 
  -1  -4   9      255.08      384.97     20.40 o 
   0  -4   9      173.11      165.00      7.37 o 
   1  -4   9      880.69      853.30     26.43 o 
   2  -4   9     1425.40     1354.51     31.48 o 
   3  -4   9     1890.48     1865.05     58.89 o 
   4  -4   9        2.36       11.59      5.56 o 
   5  -4   9       67.47       57.96      9.27 o 
   6  -4   9        9.15       14.38      6.96 o 
   7  -4   9        5.46        7.42      7.42 o 
   8  -4   9        1.55        6.49      7.88 o 
 -10  -3   9       53.73       45.91     12.06 o 
  -9  -3   9      302.49      299.09     21.79 o 
  -8  -3   9      189.57      204.66     12.29 o 
  -7  -3   9      226.26      252.50     11.96 o 
  -6  -3   9       89.12      116.59      8.03 o 
  -5  -3   9       15.67       11.59      3.93 o 
  -4  -3   9       56.72       45.47      4.68 o 
  -3  -3   9        4.18       11.63      2.38 o 
  -2  -3   9        3.33        3.39      3.25 o 
  -1  -3   9      845.94      815.84     20.59 o 
   0  -3   9      115.05      111.80      6.23 o 
   1  -3   9      681.36      631.14     17.21 o 
   2  -3   9      105.98      123.17      7.04 o 
   3  -3   9      774.29      785.99     30.14 o 
   4  -3   9       87.41       65.38      9.27 o 
   5  -3   9      149.91      145.14     12.98 o 
   6  -3   9      143.17      153.02     13.91 o 
   7  -3   9      214.98      204.03     16.69 o 
   8  -3   9       16.64       17.62      8.81 o 
 -10  -2   9        1.96       -2.32      7.42 o 
  -9  -2   9       90.93       87.18     12.06 o 
  -8  -2   9      125.88      121.57      8.65 o 
  -7  -2   9       11.86        9.04      3.93 o 
  -6  -2   9       11.94       16.35      4.64 o 
  -5  -2   9      969.48      926.55     24.39 o 
  -4  -2   9      165.21      174.15     11.59 o 
  -3  -2   9      433.78      511.70     14.58 o 
  -2  -2   9        0.50        6.55      3.25 o 
  -1  -2   9      196.72      193.48      8.18 o 
   0  -2   9       23.28       14.85      3.28 o 
   1  -2   9     1386.20     1475.02     33.93 o 
   2  -2   9      972.28      895.98     33.62 o 
   3  -2   9       19.67       21.71      4.42 o 
   4  -2   9      491.21      544.40     24.58 o 
   5  -2   9        0.27        3.25      6.03 o 
   6  -2   9        9.33       14.38      7.42 o 
   7  -2   9       44.09       67.24     11.59 o 
   8  -2   9        8.49       -4.17      7.88 o 
 -11  -1   9        0.21       -0.93      7.88 o 
 -10  -1   9       47.37       56.57     11.13 o 
  -9  -1   9      110.72      112.68     12.52 o 
  -8  -1   9       56.69       57.91      7.19 o 
  -7  -1   9      204.90      226.29     12.52 o 
  -6  -1   9      175.34      205.80     14.61 o 
  -5  -1   9        0.56       -1.15      2.77 o 
  -4  -1   9     1502.21     1621.54     37.49 o 
  -3  -1   9      428.73      374.22     18.55 o 
  -2  -1   9       18.48       30.93      7.65 o 
  -1  -1   9      535.95      455.63     13.91 o 
   0  -1   9       94.22      172.02      8.03 o 
   1  -1   9        1.57        1.30      2.11 o 
   2  -1   9      965.23      625.08     25.04 o 
   3  -1   9      567.05      584.50     17.52 o 
   4  -1   9       20.85       29.21      7.88 o 
   5  -1   9        4.53       -2.78      6.03 o 
   6  -1   9       17.39       24.58      8.35 o 
   7  -1   9       32.55       45.91     11.13 o 
 -11   0   9       16.56        7.88      8.35 o 
 -10   0   9        0.32        2.32      6.96 o 
  -9   0   9       15.57       17.16      7.88 o 
  -8   0   9      276.32      282.25     12.46 o 
  -7   0   9       73.55       84.11      6.72 o 
  -6   0   9      154.45      202.41      9.49 o 
  -5   0   9      751.89      793.98     21.57 o 
  -4   0   9       53.52       65.84      4.98 o 
  -3   0   9      487.39      508.23     22.72 o 
  -2   0   9     1217.19     1167.63     41.73 o 
  -1   0   9      307.41      252.53     10.00 o 
   0   0   9      336.08      315.99     11.64 o 
   1   0   9       46.61       57.89     13.91 o 
   2   0   9      169.40      168.22      9.97 o 
   3   0   9      273.26      216.35     10.15 o 
   4   0   9       11.50       16.69      6.96 o 
   5   0   9      134.09      148.39     13.91 o 
   6   0   9      157.66      145.61     14.84 o 
   7   0   9       68.36      107.12     13.91 o 
 -11   1   9        1.91        1.39      7.88 o 
 -10   1   9       16.45       10.20      6.96 o 
  -9   1   9       43.73       65.38     10.20 o 
  -8   1   9       52.65       45.44      8.35 o 
  -7   1   9       61.42       61.23      4.63 o 
  -6   1   9      879.85      945.51     25.55 o 
  -5   1   9      916.78      914.27     24.02 o 
  -4   1   9     1892.32     2073.72     68.17 o 
  -3   1   9      202.91      204.50     13.91 o 
  -2   1   9      345.62      357.52     18.08 o 
  -1   1   9       28.88       44.30      5.07 o 
   0   1   9      448.42      431.87     17.85 o 
   1   1   9      186.62      160.07      8.68 o 
   2   1   9      476.75      511.14     16.72 o 
   3   1   9        5.03        1.18      3.56 o 
   4   1   9        2.57        0.46      6.03 o 
   5   1   9        6.80        6.03      6.96 o 
   6   1   9      109.92      166.94     15.77 o 
 -11   2   9        0.33       -6.49      6.49 o 
 -10   2   9       24.51       31.07      9.74 o 
  -9   2   9      161.31      153.95     13.91 o 
  -8   2   9      174.49      144.21     12.98 o 
  -7   2   9       69.48       66.89      7.65 o 
  -6   2   9      134.72      145.14     12.52 o 
  -5   2   9       54.49       49.62      8.35 o 
  -4   2   9     1658.60     1665.19     57.04 o 
  -3   2   9      181.71      187.34     12.98 o 
  -2   2   9       91.56       68.63      8.81 o 
  -1   2   9      670.10      705.77     29.68 o 
   0   2   9       60.02       42.20      7.88 o 
   1   2   9      186.57      202.95     18.78 o 
   2   2   9      215.01      277.61     25.74 o 
   3   2   9      330.64      312.87     25.04 o 
   4   2   9      648.37      677.48     30.60 o 
   5   2   9      156.21      158.59     15.30 o 
   6   2   9       27.97       29.21     10.20 o 
 -10   3   9       59.84       48.23     10.20 o 
  -9   3   9       13.07       16.23      6.96 o 
  -8   3   9      105.09       92.84      8.35 o 
  -7   3   9       42.49       35.24      8.81 o 
  -6   3   9      243.76      228.61     15.77 o 
  -5   3   9      789.70      791.09     32.92 o 
  -4   3   9      289.77      273.13     17.16 o 
  -3   3   9      261.55      239.74     15.30 o 
  -2   3   9      953.80      983.53     38.49 o 
  -1   3   9      436.73      421.05     21.79 o 
   0   3   9      303.94      299.56     18.08 o 
   1   3   9       19.59       19.11      4.89 o 
   2   3   9        1.78       18.74      5.07 o 
   3   3   9       64.90       59.19      7.21 o 
   4   3   9        5.59        7.88      7.42 o 
   5   3   9       72.65       76.05     12.98 o 
 -10   4   9       84.19       83.00     12.06 o 
  -9   4   9       86.00       77.44     11.13 o 
  -8   4   9      147.20      147.00     12.98 o 
  -7   4   9        0.36       -2.78      5.10 o 
  -6   4   9        2.88        3.71      5.56 o 
  -5   4   9       11.92        5.10      5.56 o 
  -4   4   9      534.70      521.21     25.50 o 
  -3   4   9        4.79        0.46      4.64 o 
  -2   4   9        6.49        3.25      5.56 o 
  -1   4   9       26.63       40.81      8.81 o 
   0   4   9        0.62        1.39      5.56 o 
   1   4   9       10.63       13.91      6.96 o 
   2   4   9      511.59      562.95     29.21 o 
   3   4   9      194.62      215.73     12.12 o 
   4   4   9       45.58       43.59     10.67 o 
 -10   5   9       29.62       34.31      9.74 o 
  -9   5   9       74.57       94.13     11.59 o 
  -8   5   9      102.32      121.03     12.52 o 
  -7   5   9       18.65       11.59      6.49 o 
  -6   5   9       39.65       30.14      7.88 o 
  -5   5   9      197.41      193.37     15.30 o 
  -4   5   9      264.54      212.84     16.23 o 
  -3   5   9      129.40      133.09     13.45 o 
  -2   5   9      732.53      780.43     34.78 o 
  -1   5   9       21.48       10.20      6.49 o 
   0   5   9       11.22       23.65      7.88 o 
   1   5   9       13.40       16.69      7.88 o 
   2   5   9       40.73       37.56     10.20 o 
   3   5   9       53.46       70.48     12.52 o 
 -10   6   9       16.91       12.06      7.88 o 
  -9   6   9        3.94        9.74      7.42 o 
  -8   6   9       61.17       76.05     11.13 o 
  -7   6   9       79.95       69.56     11.13 o 
  -6   6   9        6.21       11.13      7.42 o 
  -5   6   9        8.78        4.64      6.49 o 
  -4   6   9      104.52       95.99     12.52 o 
  -3   6   9       36.69       40.34      9.74 o 
  -2   6   9       13.41        6.49      6.49 o 
  -1   6   9       57.99       45.91     10.20 o 
   0   6   9      292.63      298.17     21.33 o 
   1   6   9      226.11      224.44     19.01 o 
   2   6   9       60.46       44.05     11.59 o 
   3   6   9        6.74        4.17      8.81 o 
  -9   7   9       11.83       15.77      7.88 o 
  -8   7   9        8.74        8.81      6.96 o 
  -7   7   9        7.67        8.02      5.01 o 
  -6   7   9        0.70       -3.25      6.03 o 
  -5   7   9       91.45      100.16     12.98 o 
  -4   7   9      363.32      402.04     24.11 o 
  -3   7   9      234.06      237.42     18.55 o 
  -2   7   9      116.51      117.32     14.38 o 
  -1   7   9       50.59       49.62     11.13 o 
   0   7   9        0.51        1.39      7.42 o 
   1   7   9       52.87       39.88     10.67 o 
   2   7   9      123.18      115.93     16.23 o 
   3   7   9       72.09       67.70     14.38 o 
  -8   8   9       81.55       66.77     12.06 o 
  -7   8   9       46.52       58.60      7.70 o 
  -6   8   9      148.57      166.94     16.23 o 
  -5   8   9       26.30       29.68      9.74 o 
  -4   8   9        1.56       10.67      8.35 o 
  -3   8   9      180.42      169.25     17.62 o 
  -2   8   9      185.86      197.08     19.01 o 
  -1   8   9       96.40       88.11     14.38 o 
   0   8   9      116.45      105.26     15.30 o 
   1   8   9        3.42        0.46      8.35 o 
  -7   9   9       52.67       47.30     10.67 o 
  -6   9   9      144.70      153.49     17.62 o 
  -5   9   9       86.95       73.73     13.91 o 
  -4   9   9      137.41      106.65     15.77 o 
  -3   9   9       28.05       12.98      9.74 o 
  -2   9   9       92.36       98.77     14.84 o 
  -1   9   9        1.46        5.56      8.81 o 
  -5  10   9       22.89       29.68     11.59 o 
  -1 -14  10        0.05       -5.56      7.88 o 
   0 -14  10       23.16       15.77      9.27 o 
   1 -14  10       75.95       63.99     12.52 o 
   4 -14  10        0.25        2.32      7.42 o 
  -3 -13  10        3.18        4.64      8.35 o 
  -2 -13  10       42.17       53.33     12.52 o 
  -1 -13  10       44.19       51.94     12.06 o 
   0 -13  10        5.70        9.74      7.42 o 
   1 -13  10        2.06        9.27      8.35 o 
   3 -13  10        1.23        6.49      6.96 o 
   4 -13  10       20.54       12.06      7.88 o 
   5 -13  10       71.24       62.14     11.59 o 
  -4 -12  10       22.90       21.79      9.74 o 
  -3 -12  10       22.61       31.53     10.20 o 
  -2 -12  10       31.36       32.00     10.20 o 
  -1 -12  10      197.80      192.90     17.62 o 
   0 -12  10      203.45      242.99     19.48 o 
   1 -12  10       84.38       93.21     12.98 o 
   3 -12  10        1.43        7.42      6.49 o 
   4 -12  10       22.34       15.77      7.88 o 
   5 -12  10        3.45        0.00      6.49 o 
   6 -12  10        2.01       -0.93      7.42 o 
  -6 -11  10       83.50       93.21     15.77 o 
  -5 -11  10      113.10      131.69     16.69 o 
  -4 -11  10        5.75        0.46      7.42 o 
  -3 -11  10       48.90       64.92     12.06 o 
  -2 -11  10       49.98       46.83     11.13 o 
  -1 -11  10       35.32       60.28     11.13 o 
   0 -11  10      204.68      212.38     17.16 o 
   1 -11  10       76.67       68.63     11.13 o 
   2 -11  10      175.10      202.18     14.38 o 
   3 -11  10      178.46      187.80     14.84 o 
   4 -11  10       12.85        9.74      7.42 o 
   5 -11  10       11.08       23.65      8.35 o 
   6 -11  10       46.44       34.78      9.74 o 
   7 -11  10        3.85       12.06      8.81 o 
  -7 -10  10       55.58       65.33     10.90 o 
  -6 -10  10       19.65       23.19      9.74 o 
  -5 -10  10        0.01        3.25      7.42 o 
  -4 -10  10      190.29      193.37     17.62 o 
  -3 -10  10      114.90      143.29     15.30 o 
  -2 -10  10      169.24      197.08     16.69 o 
  -1 -10  10      509.85      576.39     29.21 o 
   0 -10  10        2.48        7.42      6.49 o 
   1 -10  10        0.06       -1.26      3.34 o 
   2 -10  10       11.57       14.29      7.65 o 
   3 -10  10      139.07      168.79     13.91 o 
   4 -10  10       95.17      106.65     12.06 o 
   5 -10  10       16.31       28.29      8.35 o 
   6 -10  10        0.86        0.00      6.49 o 
   7 -10  10        1.74       -3.71      6.96 o 
  -8  -9  10        1.57       -4.17      7.88 o 
  -7  -9  10       30.19       15.05      8.58 o 
  -6  -9  10      149.94      148.96     12.47 o 
  -5  -9  10       51.26       47.30     11.13 o 
  -4  -9  10       78.19       83.47     12.52 o 
  -3  -9  10      124.20      104.80     13.45 o 
  -2  -9  10       13.13       15.30      6.96 o 
  -1  -9  10       93.65       89.03     11.59 o 
   0  -9  10       62.11       76.35      6.34 o 
   1  -9  10        6.24        5.37      3.43 o 
   2  -9  10        6.37        4.25      3.76 o 
   3  -9  10        1.90       -5.10      5.10 o 
   4  -9  10        0.11        8.81      6.03 o 
   5  -9  10       50.33       48.69      9.74 o 
   6  -9  10      101.11       80.22     12.06 o 
   7  -9  10       47.07       53.33     11.13 o 
  -8  -8  10       76.34       86.19     21.10 o 
  -7  -8  10       42.25       47.01      9.14 o 
  -6  -8  10        2.75        3.89      5.90 o 
  -5  -8  10       32.52       39.47      7.55 o 
  -4  -8  10      333.27      316.72     20.40 o 
  -3  -8  10       76.02       80.69     11.13 o 
  -2  -8  10      136.33      149.32     13.45 o 
  -1  -8  10      455.33      530.02     25.97 o 
   0  -8  10       43.16       24.70      3.86 o 
   1  -8  10      212.30      253.79     10.76 o 
   2  -8  10       32.47       43.76      7.65 o 
   3  -8  10       34.90       36.63      7.88 o 
   4  -8  10      134.41      105.26     11.59 o 
   5  -8  10      106.10       95.06     11.59 o 
   6  -8  10       45.98       39.42      9.74 o 
   7  -8  10       74.64       88.57     12.98 o 
  -9  -7  10        2.73       14.38     13.91 o 
  -8  -7  10       71.27       67.61     22.72 o 
  -7  -7  10      114.68      114.40     10.56 o 
  -6  -7  10      183.33      200.28     12.67 o 
  -5  -7  10      259.00      287.29     14.57 o 
  -4  -7  10       63.05       75.36      8.45 o 
  -3  -7  10       37.09       39.88      8.35 o 
  -2  -7  10      464.75      375.14     20.40 o 
  -1  -7  10      586.29      569.56     17.16 o 
   0  -7  10      249.45      256.75     16.23 o 
   1  -7  10      268.43      265.07     10.62 o 
   2  -7  10        0.95        4.64      3.28 o 
   3  -7  10        2.39        7.42      5.56 o 
   4  -7  10      307.19      313.93     18.55 o 
   5  -7  10      156.52      204.96     15.77 o 
   6  -7  10      113.94      137.72     14.38 o 
   7  -7  10       28.91       29.21      9.74 o 
   8  -7  10        0.12       -3.25      7.88 o 
  -9  -6  10        3.46       -0.93     11.13 o 
  -8  -6  10       10.73        5.66      6.34 o 
  -7  -6  10       32.24       35.84      7.12 o 
  -6  -6  10      323.55      362.83     15.90 o 
  -5  -6  10       65.02       54.68      7.33 o 
  -4  -6  10      178.36      168.90     10.62 o 
  -3  -6  10       43.33       51.47      8.81 o 
  -2  -6  10        4.03        6.96      5.10 o 
  -1  -6  10        0.35       -0.31      2.44 o 
   0  -6  10     1041.34     1009.08     25.15 o 
   1  -6  10      373.48      331.84     11.79 o 
   2  -6  10      594.24      606.49     17.54 o 
   3  -6  10      348.34      362.62     19.01 o 
   4  -6  10       49.23       37.10      7.88 o 
   5  -6  10       10.43        7.88      6.49 o 
   6  -6  10      195.36      160.44     14.84 o 
   8  -6  10      169.90      198.00     18.55 o 
  -9  -5  10        6.84       -7.88      9.74 o 
  -8  -5  10      198.28      201.91     12.87 o 
  -7  -5  10       26.84       19.42      5.79 o 
  -6  -5  10      257.99      222.78     11.96 o 
  -5  -5  10        1.16       -1.31      4.17 o 
  -4  -5  10     1568.75     1572.35     39.02 o 
  -3  -5  10      361.35      370.79     18.32 o 
  -2  -5  10      451.45      446.25     13.70 o 
  -1  -5  10        1.42        2.32      2.31 o 
   0  -5  10       13.98       31.17      4.22 o 
   1  -5  10       55.74       65.94      5.40 o 
   2  -5  10      473.08      494.06     15.24 o 
   3  -5  10      286.64      297.24     17.16 o 
   4  -5  10      224.18      194.76     14.38 o 
   5  -5  10        4.16       11.13      6.49 o 
   6  -5  10       30.30       30.60      8.81 o 
   7  -5  10        7.81       15.30      8.35 o 
   8  -5  10        2.90       -0.46      8.35 o 
 -10  -4  10        3.71        2.32      9.74 o 
  -9  -4  10       13.05       19.48     10.20 o 
  -8  -4  10      111.45      125.40     10.67 o 
  -7  -4  10       45.28       49.77      6.56 o 
  -6  -4  10       62.74       81.93      7.19 o 
  -5  -4  10       29.63       45.49      5.90 o 
  -4  -4  10      412.14      414.95     17.39 o 
  -3  -4  10       10.01        3.36      2.56 o 
  -2  -4  10      139.09      108.20      6.34 o 
  -1  -4  10      195.03      186.01      8.32 o 
   0  -4  10     2045.47     2088.65     45.67 o 
   1  -4  10      699.76      743.62     19.99 o 
   2  -4  10        3.83        3.90      3.10 o 
   3  -4  10        1.20       -4.64      4.64 o 
   4  -4  10        5.54       10.67      6.03 o 
   5  -4  10       26.05       11.59      6.96 o 
   6  -4  10       94.10       83.47     11.59 o 
   7  -4  10       49.65       48.69     11.13 o 
 -10  -3  10      109.87       87.64     14.38 o 
  -9  -3  10       54.00       59.36     11.59 o 
  -8  -3  10       32.14       33.70      6.39 o 
  -7  -3  10        2.41        2.32      4.22 o 
  -6  -3  10        1.30        5.10      3.93 o 
  -5  -3  10      188.75      179.62      9.31 o 
  -4  -3  10      570.34      616.74     27.36 o 
  -3  -3  10      369.32      348.42     12.29 o 
  -2  -3  10      157.26      133.22      7.00 o 
  -1  -3  10       76.94       94.42      6.06 o 
   0  -3  10       43.04       39.28      6.26 o 
   1  -3  10      746.77      709.91     19.94 o 
   2  -3  10     1458.43     1505.44     35.25 o 
   3  -3  10        5.15       19.01      6.96 o 
   4  -3  10      129.29      143.75     12.98 o 
   5  -3  10      177.66      169.25     14.38 o 
   6  -3  10        0.80        6.03      7.42 o 
   7  -3  10       13.82       15.30      8.81 o 
 -10  -2  10       53.72       50.54     11.59 o 
  -9  -2  10       34.49       46.83     10.20 o 
  -8  -2  10      279.97      299.28     13.60 o 
  -7  -2  10        7.41        5.85      4.87 o 
  -6  -2  10        2.83        0.70      3.28 o 
  -5  -2  10      164.96      202.95      9.44 o 
  -4  -2  10      147.57      137.72     11.59 o 
  -3  -2  10      691.55      731.74     30.14 o 
  -2  -2  10      456.70      482.58     14.85 o 
  -1  -2  10       37.89       35.75      4.42 o 
   0  -2  10      824.96      758.89     20.48 o 
   1  -2  10        6.07        4.64      3.28 o 
   3  -2  10      881.31      869.00     33.85 o 
   4  -2  10       23.39       27.82      7.88 o 
   5  -2  10        4.75        7.88      6.96 o 
   6  -2  10       36.27       30.60      9.27 o 
   7  -2  10        0.01        3.71      7.88 o 
 -10  -1  10       22.18       23.65      9.27 o 
  -9  -1  10        1.67       -1.39      6.03 o 
  -8  -1  10      131.11      122.87      8.85 o 
  -7  -1  10       22.88        8.50      4.09 o 
  -6  -1  10      459.07      458.66     15.51 o 
  -5  -1  10       33.36       28.75      6.96 o 
  -4  -1  10      695.64      763.27     31.53 o 
  -3  -1  10      119.06      117.78     10.20 o 
  -2  -1  10      103.34       97.01      6.53 o 
  -1  -1  10      353.09      357.72     12.62 o 
   0  -1  10     1302.71     1326.01     31.79 o 
   1  -1  10       23.27       23.13      4.41 o 
   2  -1  10      145.34      139.73      8.36 o 
   3  -1  10      186.96      187.34     14.38 o 
   4  -1  10       43.55       45.91      9.27 o 
   5  -1  10       96.33       89.50     12.06 o 
   6  -1  10      245.77      258.75     19.01 o 
   7  -1  10      131.84      151.17     16.23 o 
 -10   0  10       43.73       42.66     10.20 o 
  -9   0  10       61.66       57.96     10.67 o 
  -8   0  10      265.64      279.88     12.95 o 
  -7   0  10        0.59        0.07      3.43 o 
  -6   0  10       38.57       44.98      8.35 o 
  -5   0  10      492.09      460.47     22.72 o 
  -4   0  10     2116.82     1972.63     65.85 o 
  -3   0  10      347.89      327.84     18.08 o 
  -2   0  10     1171.88     1169.48     42.66 o 
  -1   0  10        0.93       -0.79      2.77 o 
   0   0  10       35.47       30.60      4.92 o 
   1   0  10       35.88       49.90      5.73 o 
   2   0  10       69.95       89.62      7.04 o 
   3   0  10       22.67       40.81      8.35 o 
   4   0  10       92.93      113.15     12.52 o 
   5   0  10       32.94       23.19      8.35 o 
   6   0  10        0.87       -5.10      7.42 o 
 -10   1  10        6.37       -1.39      6.49 o 
  -9   1  10      131.91      155.34     14.84 o 
  -8   1  10      301.97      309.59     13.43 o 
  -7   1  10      258.33      296.31     18.55 o 
  -6   1  10      280.26      273.59     17.62 o 
  -5   1  10       81.33       72.34      9.74 o 
  -4   1  10       52.69       55.65      8.81 o 
  -3   1  10      485.52      489.22     23.19 o 
  -2   1  10      114.14      129.05      9.04 o 
  -1   1  10      478.25      443.32     15.22 o 
   0   1  10     1622.93     1530.61     51.01 o 
   1   1  10      848.74      776.66     36.40 o 
   2   1  10      777.78      856.82     24.43 o 
   3   1  10      389.61      433.93     27.13 o 
   4   1  10      280.02      297.24     19.48 o 
   5   1  10       99.68      105.73     13.45 o 
   6   1  10      111.43      113.15     14.84 o 
 -10   2  10      150.95      181.31     16.23 o 
  -9   2  10       38.43       54.25      9.74 o 
  -8   2  10        4.12        1.39      6.03 o 
  -7   2  10      164.92      153.02     13.45 o 
  -6   2  10       50.25       52.40      8.81 o 
  -5   2  10      401.62      378.39     20.87 o 
  -4   2  10      933.09      986.34     27.54 o 
  -3   2  10      299.83      306.98     18.55 o 
  -2   2  10       68.58       46.37      8.35 o 
  -1   2  10     1129.85     1138.41     43.13 o 
   0   2  10       55.69       77.04      8.35 o 
   1   2  10      195.35      222.59     11.15 o 
   2   2  10      674.53      707.24     21.96 o 
   3   2  10      167.95      145.49     15.53 o 
   4   2  10       48.41       58.89     11.13 o 
   5   2  10       47.82       22.72      9.74 o 
 -10   3  10        0.35        0.00      6.96 o 
  -8   3  10      218.62      225.36     15.30 o 
  -7   3  10       16.95       11.13      6.96 o 
  -6   3  10       13.97       23.19      7.42 o 
  -5   3  10        6.32        2.78      5.56 o 
  -4   3  10       61.93       76.98     10.20 o 
  -3   3  10       14.05        7.42      5.56 o 
  -2   3  10        3.52        5.10      6.03 o 
  -1   3  10       18.13       16.69      6.49 o 
   0   3  10        2.02       10.20      6.03 o 
   1   3  10       30.17       28.87      5.73 o 
   2   3  10      303.75      267.42     13.12 o 
   3   3  10      370.58      375.54     16.36 o 
   4   3  10       86.16       86.71     12.98 o 
   5   3  10        8.07        7.42      8.81 o 
  -8   4  10        1.03       -0.46      5.10 o 
  -7   4  10       27.30       34.78      8.35 o 
  -6   4  10       24.88       30.60      8.35 o 
  -5   4  10      339.82      319.03     19.94 o 
  -4   4  10       32.93       42.20      9.27 o 
  -3   4  10      741.33      738.69     32.92 o 
  -2   4  10      398.58      414.09     23.19 o 
  -1   4  10        5.95        5.10      6.03 o 
   0   4  10        4.06        1.85      6.03 o 
   1   4  10       86.83       78.37     11.59 o 
   2   4  10       20.65       32.46      9.74 o 
   3   4  10        5.51        0.46      6.96 o 
   4   4  10       56.62       59.82     12.06 o 
  -9   5  10       32.48       19.01      7.88 o 
  -8   5  10        0.79       -1.85      5.10 o 
  -7   5  10      186.27      164.15     14.84 o 
  -6   5  10       52.60       48.23      9.74 o 
  -5   5  10       49.36       41.73      9.27 o 
  -4   5  10      228.02      229.54     17.62 o 
  -3   5  10      194.04      164.15     14.84 o 
  -2   5  10        7.81        6.03      6.03 o 
  -1   5  10       29.11       34.31      9.27 o 
   0   5  10       98.72       73.27     11.59 o 
   1   5  10      492.63      472.99     27.82 o 
   2   5  10      135.24      129.84     15.77 o 
   3   5  10       49.21       40.81     11.13 o 
  -9   6  10      131.82      173.43     16.23 o 
  -8   6  10       34.60       32.00      8.81 o 
  -7   6  10       14.55       16.23      7.42 o 
  -6   6  10        0.14       -4.64      6.03 o 
  -5   6  10       16.18       23.19      8.81 o 
  -4   6  10       27.38       48.69     10.67 o 
  -3   6  10      741.81      678.41     33.39 o 
  -2   6  10      322.61      286.11     19.94 o 
  -1   6  10      400.29      388.59     24.58 o 
   0   6  10      100.28      121.03     15.30 o 
   1   6  10       63.47       64.46     12.98 o 
   2   6  10       53.68       49.15     12.06 o 
   3   6  10      117.61      107.12     15.77 o 
  -8   7  10        6.65       -0.93      6.49 o 
  -7   7  10      132.22      133.55     14.84 o 
  -6   7  10      129.45      126.59     15.30 o 
  -5   7  10      174.39      192.90     17.16 o 
  -4   7  10       19.14       16.23      8.35 o 
  -3   7  10       26.77       34.78      9.74 o 
  -2   7  10       71.15       76.51     13.45 o 
  -1   7  10       96.94       88.57     14.38 o 
   0   7  10       76.90       70.95     13.91 o 
   1   7  10       62.46       52.40     12.98 o 
   2   7  10        7.49       15.30     10.20 o 
  -7   8  10        1.64        1.85      7.42 o 
  -6   8  10        8.12        6.03      8.35 o 
  -5   8  10       43.85       46.37     11.59 o 
  -4   8  10       34.93       35.24     11.13 o 
  -3   8  10      167.51      172.50     18.55 o 
  -2   8  10       85.15       64.92     12.98 o 
  -1   8  10       38.61       37.10     11.59 o 
  -6   9  10       11.94        9.27      9.27 o 
  -5   9  10       12.43       14.84      9.74 o 
  -4   9  10        2.01        9.74      9.74 o 
  -1 -14  11       25.69       21.79     11.13 o 
   0 -14  11       25.49       32.92     11.13 o 
   1 -14  11        6.86       15.77      9.27 o 
  -3 -13  11        6.92        6.49      9.27 o 
  -2 -13  11       27.99       19.01     10.20 o 
  -1 -13  11       54.51       63.99     13.45 o 
   0 -13  11      245.70      262.92     20.87 o 
   1 -13  11       44.13       53.33     11.59 o 
   3 -13  11        1.92        0.93      6.49 o 
   4 -13  11        0.00       -3.71      6.49 o 
   5 -13  11        3.57        4.17      7.88 o 
  -4 -12  11        1.79        0.46      7.88 o 
  -3 -12  11       36.69       38.95     11.13 o 
  -2 -12  11      184.15      205.89     19.01 o 
  -1 -12  11       30.71       24.58      9.27 o 
   0 -12  11        0.14        2.78      7.42 o 
   1 -12  11       37.42       36.17     10.20 o 
   3 -12  11       65.26       71.41     10.67 o 
   4 -12  11       59.47       80.22     12.06 o 
   5 -12  11        5.16       11.13      7.88 o 
  -5 -11  11       15.77        9.74      9.27 o 
  -4 -11  11        2.66        1.85      7.42 o 
  -3 -11  11       23.41       17.62      8.81 o 
  -2 -11  11      106.78      115.00     14.38 o 
  -1 -11  11      177.39      185.95     17.16 o 
   0 -11  11      385.72      405.75     24.11 o 
   1 -11  11       78.94       85.32     12.06 o 
   2 -11  11       25.81       25.97      7.42 o 
   3 -11  11       97.01       93.21     11.59 o 
   4 -11  11       83.47       96.92     12.52 o 
   5 -11  11       19.55       18.08      8.35 o 
   6 -11  11       27.47       16.69      8.81 o 
  -7 -10  11        8.97        2.78     14.38 o 
  -6 -10  11       59.89       57.04     12.52 o 
  -5 -10  11       72.14       70.95     12.98 o 
  -4 -10  11      171.17      171.57     17.16 o 
  -3 -10  11       26.61       30.60      9.27 o 
  -2 -10  11        5.06        5.56      6.96 o 
  -1 -10  11      210.25      184.09     16.23 o 
   0 -10  11      314.23      330.16     20.87 o 
   1 -10  11       66.06       69.71      6.67 o 
   2 -10  11      187.51      187.80     14.38 o 
   3 -10  11       20.18        9.74      6.96 o 
   4 -10  11        2.34       -4.64      5.56 o 
   5 -10  11        8.82        5.56      6.96 o 
  -7  -9  11       24.47       20.28      8.06 o 
  -6  -9  11       31.12       23.27      8.41 o 
  -5  -9  11       31.48       50.08     11.59 o 
  -4  -9  11       30.95       22.72      8.35 o 
  -3  -9  11       83.31       75.12     12.06 o 
  -2  -9  11       31.89       37.56      9.27 o 
  -1  -9  11       17.30        8.35      6.03 o 
   0  -9  11        9.76       -3.25      4.64 o 
   1  -9  11       88.70      113.74      7.79 o 
   2  -9  11       57.21       76.05      9.74 o 
   3  -9  11      369.68      400.65     21.33 o 
   4  -9  11      251.78      262.92     18.08 o 
   5  -9  11       78.83       89.96     12.06 o 
   6  -9  11        4.61       10.67      8.35 o 
   7  -9  11       14.94       16.23      9.27 o 
  -8  -8  11        1.78       -5.81      5.81 o 
  -7  -8  11      198.21      182.50     20.17 o 
  -6  -8  11       77.61       76.34      9.68 o 
  -5  -8  11      122.07      109.46     10.56 o 
  -4  -8  11      128.17      103.41     12.98 o 
  -3  -8  11      124.29      118.71     13.45 o 
  -2  -8  11        3.55       -0.93      5.10 o 
  -1  -8  11       75.38       58.89      9.74 o 
   0  -8  11        1.93       -0.62      2.90 o 
   1  -8  11       34.06       25.91      4.59 o 
   2  -8  11      118.15      110.77     11.36 o 
   3  -8  11       38.99       50.54      8.81 o 
   4  -8  11      123.92      106.65     12.06 o 
   5  -8  11      165.82      136.33     13.91 o 
   6  -8  11       30.16       29.21      9.27 o 
   7  -8  11       34.52       25.04     10.20 o 
  -8  -7  11       10.95       12.67      6.86 o 
  -7  -7  11       50.95       48.11      8.69 o 
  -6  -7  11       56.27       63.09      8.65 o 
  -5  -7  11       79.67       97.37     13.45 o 
  -4  -7  11        5.86        1.85      5.10 o 
  -3  -7  11      178.94      188.73     15.30 o 
  -2  -7  11      487.01      458.15     24.11 o 
  -1  -7  11       10.45       11.35      3.51 o 
   0  -7  11        1.86        0.17      3.10 o 
   1  -7  11      111.92      102.93      8.81 o 
   2  -7  11      217.78      198.23      9.67 o 
   3  -7  11      181.38      189.66     14.38 o 
   4  -7  11      257.83      253.19     17.16 o 
   5  -7  11        0.31       -3.71      6.03 o 
   6  -7  11        0.11        8.35      7.42 o 
   7  -7  11       63.55       51.01     11.59 o 
  -9  -6  11        9.59       -7.88     12.06 o 
  -8  -6  11       71.13       65.28      8.91 o 
  -7  -6  11      240.45      246.00     14.05 o 
  -6  -6  11      156.72      171.74     12.75 o 
  -5  -6  11        0.75       -2.67      4.35 o 
  -4  -6  11      438.18      427.54     23.19 o 
  -3  -6  11      438.48      389.05     21.33 o 
  -2  -6  11      122.41      115.46     11.13 o 
  -1  -6  11       63.92       67.24      9.27 o 
   0  -6  11        3.36        3.61      3.00 o 
   1  -6  11      209.67      196.79      9.34 o 
   2  -6  11      113.31      119.27      7.70 o 
   3  -6  11      320.54      329.24     19.01 o 
   4  -6  11      212.07      217.48     15.77 o 
   5  -6  11        0.60        2.78      6.96 o 
   6  -6  11      166.95      178.07     16.23 o 
   7  -6  11       35.45       27.82      9.74 o 
  -9  -5  11        7.60        7.88     11.59 o 
  -8  -5  11        8.06        2.51      7.19 o 
  -7  -5  11      129.24      154.01     10.81 o 
  -6  -5  11       15.59       12.60      5.34 o 
  -5  -5  11        1.95       -1.39      5.10 o 
  -4  -5  11       71.12       68.63     10.20 o 
  -3  -5  11       17.57       21.79      6.49 o 
  -2  -5  11       21.27       28.82      4.01 o 
  -1  -5  11      490.46      505.06     15.45 o 
   0  -5  11      307.04      252.84     10.32 o 
   1  -5  11      375.85      365.98     19.48 o 
   2  -5  11      194.64      204.71      9.49 o 
   3  -5  11       87.49       87.18     10.20 o 
   4  -5  11        5.08       -4.64      5.56 o 
   5  -5  11       37.28       27.82      8.81 o 
   6  -5  11       28.43       21.33      8.81 o 
   7  -5  11       77.82       86.25     12.98 o 
 -10  -4  11        0.60       -2.32      9.74 o 
  -9  -4  11       30.17       41.73     12.06 o 
  -8  -4  11       75.26       69.22      8.03 o 
  -7  -4  11        1.01       -0.64      4.22 o 
  -6  -4  11      152.79      152.10     13.91 o 
  -5  -4  11       83.16      105.73     11.59 o 
  -4  -4  11        0.81       -1.39      5.10 o 
  -3  -4  11      525.12      549.15     23.19 o 
  -2  -4  11       85.93       85.79      9.74 o 
  -1  -4  11        0.34        3.48      2.95 o 
   0  -4  11      147.62      153.99      8.81 o 
   1  -4  11     1143.41     1165.80     29.01 o 
   2  -4  11       31.82       34.27      8.11 o 
   3  -4  11       80.91       60.28      9.27 o 
   4  -4  11        9.37       16.69      6.96 o 
   5  -4  11       30.13       21.33      7.88 o 
   6  -4  11        2.58       -5.10      6.49 o 
   7  -4  11       46.39       51.47     11.59 o 
 -10  -3  11        0.01        1.85      9.27 o 
  -9  -3  11       19.38       23.19      9.27 o 
  -8  -3  11        8.41        9.44      5.07 o 
  -7  -3  11      326.52      356.45     14.89 o 
  -6  -3  11        1.97       -2.32      4.64 o 
  -5  -3  11       33.56       55.65      9.27 o 
  -4  -3  11      144.09      124.74     11.59 o 
  -3  -3  11      425.76      377.80     13.22 o 
  -2  -3  11       19.03       20.49      3.89 o 
  -1  -3  11     1369.22     1374.48     32.89 o 
   0  -3  11      577.28      591.98     17.70 o 
   1  -3  11       89.90       85.23      6.56 o 
   2  -3  11      253.39      260.36     11.13 o 
   3  -3  11      238.44      243.91     16.23 o 
   4  -3  11       52.37       46.83      9.27 o 
   5  -3  11       52.79       51.01     10.20 o 
   6  -3  11       32.26       39.88     10.67 o 
   7  -3  11       21.83       11.59      8.81 o 
 -10  -2  11       30.88       39.88     11.13 o 
  -9  -2  11       32.77       23.65      8.81 o 
  -8  -2  11       11.65       14.84      7.42 o 
  -7  -2  11      185.10      159.05     14.38 o 
  -6  -2  11      135.18      147.00     12.98 o 
  -5  -2  11      434.13      452.58     23.19 o 
  -4  -2  11      559.78      479.01     23.65 o 
  -3  -2  11     1070.52     1128.21     42.20 o 
  -2  -2  11        1.49        3.71      2.95 o 
  -1  -2  11      288.00      276.50     11.13 o 
   0  -2  11      471.99      442.17     14.74 o 
   1  -2  11     1344.93     1344.50     32.78 o 
   2  -2  11      135.74      118.82     11.13 o 
   3  -2  11      223.35      242.99     16.69 o 
   4  -2  11       76.38       55.18     10.20 o 
   5  -2  11       45.08       46.37     10.20 o 
   6  -2  11       76.89       82.08     12.98 o 
 -10  -1  11       24.83        9.74      7.88 o 
  -8  -1  11      320.41      335.26     20.87 o 
  -7  -1  11      270.19      274.98     18.55 o 
  -6  -1  11       92.19       95.52     11.13 o 
  -5  -1  11      118.34      126.13     12.06 o 
  -4  -1  11      119.62      123.35     11.59 o 
  -3  -1  11     1061.75     1028.98     39.88 o 
  -2  -1  11      465.24      461.42     15.37 o 
  -1  -1  11       80.49       66.62      6.39 o 
   0  -1  11      227.31      228.70     10.49 o 
   1  -1  11       23.69       20.31      5.56 o 
   2  -1  11        0.67       -1.16      3.61 o 
   3  -1  11      232.40      255.51     17.16 o 
   4  -1  11       91.53       88.57     12.06 o 
   5  -1  11      263.47      277.76     19.94 o 
   6  -1  11       17.67       24.11     10.20 o 
  -8   0  11       77.67       88.11     11.59 o 
  -7   0  11      411.75      403.89     22.72 o 
  -6   0  11      213.32      208.67     15.77 o 
  -5   0  11      264.53      296.31     18.55 o 
  -4   0  11      217.78      218.41     15.30 o 
  -3   0  11       53.73       51.94      8.81 o 
  -2   0  11      163.59      155.81     12.98 o 
  -1   0  11        3.80       18.08      3.63 o 
   0   0  11       35.45       34.22      9.51 o 
   1   0  11      223.59      215.75     10.82 o 
   2   0  11      178.32      187.72     10.32 o 
   3   0  11       69.95       58.43     10.67 o 
   4   0  11      135.76      130.77     13.91 o 
   5   0  11       78.22       95.06     13.45 o 
   6   0  11       47.09       48.69     11.59 o 
  -8   1  11        1.19       -2.32      6.49 o 
  -7   1  11       31.13       21.79      7.88 o 
  -6   1  11       85.48       96.92     11.59 o 
  -5   1  11       19.67       12.98      6.49 o 
  -4   1  11      330.28      323.67     19.48 o 
  -3   1  11      676.71      720.14     31.07 o 
  -2   1  11       28.92       25.50      7.42 o 
  -1   1  11       11.63       16.66      4.56 o 
   0   1  11      294.04      288.75     12.62 o 
   1   1  11       21.54       13.94      4.68 o 
   2   1  11      220.91      249.50     16.93 o 
   3   1  11      198.16      237.88     18.08 o 
   4   1  11       30.58       19.94      8.81 o 
   5   1  11        0.22        0.46      7.42 o 
  -8   2  11      108.10      118.25     12.98 o 
  -7   2  11      145.92      144.21     13.91 o 
  -6   2  11      223.94      201.71     15.77 o 
  -5   2  11      125.48      132.61      9.51 o 
  -4   2  11        5.34        3.25      5.56 o 
  -3   2  11        9.94       14.84      6.49 o 
  -2   2  11       84.56       55.18      9.27 o 
  -1   2  11      365.92      414.09     22.72 o 
   0   2  11       85.38       82.17     11.13 o 
   1   2  11       79.42       88.65      8.03 o 
   2   2  11      187.52      198.56     29.21 o 
   3   2  11      244.25      258.75     19.01 o 
   4   2  11       53.42       54.25     12.06 o 
   5   2  11       42.56       56.57     12.52 o 
  -8   3  11        1.21       -0.41      3.89 o 
  -7   3  11        7.28        8.81      6.96 o 
  -6   3  11      234.50      237.88     17.62 o 
  -5   3  11      161.09      167.86     14.38 o 
  -4   3  11       41.87       50.08      9.27 o 
  -3   3  11      115.77      126.13     13.45 o 
  -2   3  11      774.48      716.90     32.46 o 
  -1   3  11        3.63        7.88      6.96 o 
   0   3  11       56.73       62.14     10.67 o 
   1   3  11      342.33      351.49     21.79 o 
   2   3  11      118.32      114.69      9.67 o 
   3   3  11       44.37       50.08     11.13 o 
   4   3  11       29.74       35.71     10.67 o 
  -8   4  11        5.14        6.36      4.45 o 
  -7   4  11       35.75       38.95      9.74 o 
  -6   4  11        4.10        4.64      6.49 o 
  -5   4  11       31.88       36.17      9.27 o 
  -4   4  11      333.80      371.90     22.26 o 
  -3   4  11       59.03       62.60     10.20 o 
  -2   4  11       49.28       50.08     10.20 o 
  -1   4  11       48.67       57.04     10.67 o 
   0   4  11       38.47       44.98     10.20 o 
   1   4  11      116.03      146.53     15.30 o 
   2   4  11      200.24      193.37     18.08 o 
  -9   5  11       28.62       31.07      8.81 o 
  -8   5  11       51.65       52.86     10.20 o 
  -7   5  11       35.79       55.65     10.67 o 
  -6   5  11      146.04      156.27     15.30 o 
  -5   5  11      225.47      196.15     16.69 o 
  -4   5  11       12.62        1.39      6.49 o 
  -3   5  11       42.14       43.59     10.20 o 
  -2   5  11      406.46      382.10     24.11 o 
  -1   5  11      412.40      421.51     25.50 o 
   0   5  11      212.90      171.11     16.69 o 
   1   5  11        0.19        8.35      7.88 o 
   2   5  11       20.02       15.30      9.74 o 
  -9   6  11       16.42       20.87      9.27 o 
  -8   6  11        0.10        3.25      6.49 o 
  -7   6  11       16.30        7.42      8.35 o 
  -6   6  11      209.82      240.20     19.48 o 
  -5   6  11      281.76      262.00     20.40 o 
  -4   6  11      326.27      308.83     21.79 o 
  -3   6  11      162.86      146.07     15.77 o 
  -2   6  11        2.66        4.17      7.42 o 
  -1   6  11        0.12       -6.03      6.49 o 
   0   6  11       54.44       56.57     12.06 o 
   1   6  11       52.31       61.67     13.45 o 
   2   6  11        4.24       -1.85      7.88 o 
  -8   7  11       26.27       37.56     10.20 o 
  -7   7  11       33.36       17.16      9.27 o 
  -6   7  11        0.29       -2.32      7.42 o 
  -5   7  11        3.11        5.56      7.88 o 
  -4   7  11       45.62       57.96     12.06 o 
  -3   7  11       90.69       74.66     13.45 o 
  -2   7  11      130.41       92.28     14.84 o 
  -1   7  11       93.39      120.10     16.69 o 
   0   7  11        8.71       10.20      9.74 o 
  -6   8  11       55.61       44.98     12.06 o 
  -5   8  11       19.18       27.82     10.20 o 
  -4   8  11       22.30       28.75     10.67 o 
  -3   8  11        2.87       -5.56      6.96 o 
  -1 -14  12        2.38        0.00      8.81 o 
   0 -14  12       16.21       24.11     10.67 o 
  -3 -13  12       93.75       96.45     16.23 o 
  -2 -13  12      101.82      112.22     16.23 o 
  -1 -13  12      110.62      116.39     15.77 o 
   0 -13  12       28.62       33.85     11.13 o 
   4 -13  12        6.75        0.46      7.88 o 
  -4 -12  12       25.94       28.29     10.67 o 
  -3 -12  12        0.01       -2.78      7.88 o 
  -2 -12  12       10.22        2.78      7.88 o 
  -1 -12  12       31.38       40.34     10.67 o 
   0 -12  12      149.57      146.07     15.77 o 
   1 -12  12      152.71      153.02     15.77 o 
   3 -12  12        5.56       15.30      7.42 o 
   4 -12  12       28.42       15.77      8.35 o 
   5 -12  12        9.97       16.23      8.81 o 
  -5 -11  12        5.13        8.35      8.81 o 
  -4 -11  12       34.72       39.42     11.13 o 
  -3 -11  12      248.18      231.86     19.01 o 
  -2 -11  12       12.51        6.96      7.88 o 
  -1 -11  12       26.38       48.69     10.67 o 
   0 -11  12        8.26       -3.25      6.49 o 
   1 -11  12       73.13       87.64     12.06 o 
   2 -11  12       19.79       28.29      8.35 o 
   3 -11  12       57.23       69.09     11.13 o 
   4 -11  12       10.09        3.71      6.96 o 
   5 -11  12        9.39        6.03      8.35 o 
  -6 -10  12       14.52       23.65     10.20 o 
  -5 -10  12       13.92       20.87      9.74 o 
  -4 -10  12        0.40        5.10      7.42 o 
  -3 -10  12       34.82       32.00      9.74 o 
  -2 -10  12       11.42        7.42      6.96 o 
  -1 -10  12      118.28      134.94     14.38 o 
   0 -10  12       82.94       84.40     12.06 o 
   1 -10  12       62.60       67.55      6.86 o 
   2 -10  12        0.85        3.71      6.03 o 
   3 -10  12       92.60       85.79     11.59 o 
   4 -10  12      100.15      100.16     12.98 o 
   5 -10  12      174.89      193.83     17.16 o 
   6 -10  12       40.78       29.68     10.20 o 
  -7  -9  12       18.71       24.33      8.57 o 
  -6  -9  12      112.72       99.23     14.84 o 
  -5  -9  12      199.13      171.57     17.16 o 
  -4  -9  12      112.64      113.15     14.38 o 
  -3  -9  12        4.41        5.10      6.49 o 
  -2  -9  12        8.22       15.30      7.88 o 
  -1  -9  12        0.23       -2.78      5.56 o 
   0  -9  12        9.63        6.03      6.03 o 
   1  -9  12       41.24       42.76      7.42 o 
   2  -9  12      406.71      421.51     21.79 o 
   3  -9  12      182.13      194.30     15.77 o 
   4  -9  12       25.17       23.65      8.35 o 
   5  -9  12       51.02       49.62     10.67 o 
   6  -9  12       11.18        0.00      7.88 o 
  -8  -8  12       13.94        8.10      7.86 o 
  -7  -8  12       41.14       31.71      8.46 o 
  -6  -8  12       34.09       25.50      9.74 o 
  -5  -8  12       27.97       36.17     10.20 o 
  -4  -8  12        1.04        1.85      6.49 o 
  -3  -8  12      535.11      571.76     29.68 o 
  -2  -8  12      391.41      413.17     23.65 o 
  -1  -8  12      269.45      293.07     19.01 o 
   0  -8  12        0.27        1.31      3.56 o 
   1  -8  12       17.29       19.07      5.56 o 
   2  -8  12       83.55       97.84     11.13 o 
   3  -8  12      294.58      311.15     19.48 o 
   4  -8  12      178.84      184.09     15.77 o 
   5  -8  12       16.83       21.79      8.81 o 
   6  -8  12        7.16        4.17      7.88 o 
  -8  -7  12       80.50       96.92     11.02 o 
  -7  -7  12      351.60      360.30     24.11 o 
  -6  -7  12       87.13      103.41     13.45 o 
  -5  -7  12       87.44       95.52     12.98 o 
  -4  -7  12      186.15      186.88     15.77 o 
  -3  -7  12        9.04        2.78      5.56 o 
  -2  -7  12      154.72      170.18     14.38 o 
  -1  -7  12      127.48      130.63      9.27 o 
   0  -7  12       26.83       24.92      4.56 o 
   1  -7  12      306.93      338.69     13.10 o 
   2  -7  12       24.84       32.46      7.88 o 
   3  -7  12       30.95       23.19      7.88 o 
   4  -7  12       81.19       80.69     11.59 o 
   5  -7  12       15.26       19.94      8.35 o 
   6  -7  12       15.07        6.96      8.35 o 
  -9  -6  12       15.29        7.88      8.81 o 
  -8  -6  12        1.07        0.46      6.96 o 
  -7  -6  12        0.52       -0.93      6.49 o 
  -6  -6  12      224.41      207.28     17.62 o 
  -5  -6  12        1.08        7.88      6.96 o 
  -4  -6  12       83.64       92.74     12.06 o 
  -3  -6  12      421.32      404.82     22.72 o 
  -2  -6  12       86.59       70.48     10.20 o 
  -1  -6  12        0.04        0.93      2.95 o 
   0  -6  12      176.79      167.41      8.83 o 
   1  -6  12      104.58       95.92      7.21 o 
   2  -6  12      254.35      262.92     16.23 o 
   3  -6  12       95.84      109.44     12.06 o 
   4  -6  12        2.48        9.27      6.96 o 
   5  -6  12       32.42       42.66     10.20 o 
   6  -6  12        9.49       10.67      8.35 o 
  -9  -5  12       14.23       12.52      8.35 o 
  -8  -5  12       73.50       70.02     12.06 o 
  -7  -5  12       35.44       34.78      9.27 o 
  -6  -5  12        3.81        1.39      6.03 o 
  -5  -5  12       27.59        8.81      6.03 o 
  -4  -5  12      315.95      340.83     20.87 o 
  -3  -5  12      407.50      355.67     20.40 o 
  -2  -5  12     1263.84     1275.31     34.31 o 
  -1  -5  12      141.37      154.91     10.20 o 
   0  -5  12      133.55      146.87      8.36 o 
   1  -5  12       30.12       31.30      5.07 o 
   2  -5  12        6.13       11.50      4.09 o 
   3  -5  12       14.04       13.45      6.96 o 
   4  -5  12      194.34      204.50     16.23 o 
   5  -5  12        9.50       13.91      7.88 o 
   6  -5  12       12.21       10.67      8.35 o 
  -9  -4  12        0.03        2.32      7.42 o 
  -8  -4  12       20.48       14.38      7.88 o 
  -7  -4  12      127.69      124.27     13.91 o 
  -6  -4  12       85.22      120.57     13.45 o 
  -5  -4  12        7.60        3.71      5.56 o 
  -4  -4  12       39.55       36.17      8.35 o 
  -3  -4  12       61.58       65.40      8.58 o 
  -2  -4  12      622.76      644.20     62.37 o 
  -1  -4  12     1193.23     1126.27     28.44 o 
   0  -4  12     1174.16     1152.82     29.16 o 
   1  -4  12       63.72       66.06      9.51 o 
   2  -4  12       26.84       24.46      4.89 o 
   3  -4  12      343.21      322.28     19.48 o 
   4  -4  12       69.06       82.08     11.59 o 
   5  -4  12       27.48       34.31      9.74 o 
   6  -4  12       77.61       90.89     13.45 o 
  -8  -3  12        2.09        3.71      6.96 o 
  -7  -3  12        2.33        7.88      6.49 o 
  -6  -3  12       34.67       45.44      8.81 o 
  -5  -3  12      137.16       97.84     11.59 o 
  -4  -3  12      499.32      510.55     25.50 o 
  -3  -3  12     1347.13     1195.43     72.57 o 
  -2  -3  12      393.83      420.13     14.71 o 
  -1  -3  12      111.43       93.49     12.06 o 
   0  -3  12      624.40      630.96     19.01 o 
   1  -3  12      261.94      268.70     11.80 o 
   2  -3  12      197.35      184.56     14.38 o 
   3  -3  12      583.00      615.81     28.29 o 
   4  -3  12       37.02       42.20     10.20 o 
   5  -3  12        2.76       -1.85      6.96 o 
   6  -3  12        5.13       11.59      9.27 o 
  -8  -2  12      344.87      307.44     20.87 o 
  -7  -2  12      139.49      154.88     14.38 o 
  -6  -2  12       89.96      103.41     12.06 o 
  -5  -2  12        8.68        9.74      6.49 o 
  -4  -2  12       91.39       89.03     10.67 o 
  -3  -2  12      133.96      133.09     12.06 o 
  -2  -2  12     1159.66     1247.93     31.40 o 
  -1  -2  12      125.08      132.45     13.91 o 
   0  -2  12        0.78       -1.52      3.43 o 
   1  -2  12       54.28       46.60      4.90 o 
   2  -2  12       31.39       32.68      6.03 o 
   3  -2  12        3.53       12.06      6.96 o 
   4  -2  12      272.40      272.66     19.01 o 
   5  -2  12      158.01      173.43     16.23 o 
   6  -2  12       57.05       73.27     12.98 o 
  -8  -1  12        0.04       -4.17      5.56 o 
  -7  -1  12       59.36       80.22     11.13 o 
  -6  -1  12      475.40      469.28     25.04 o 
  -5  -1  12        6.67        6.96      6.03 o 
  -4  -1  12      819.67      846.74     35.71 o 
  -3  -1  12      354.55      337.12     19.48 o 
  -2  -1  12       77.91       74.96      8.58 o 
  -1  -1  12        9.10        7.81      4.09 o 
   0  -1  12      245.80      281.10     10.14 o 
   1  -1  12       25.87       29.93      5.57 o 
   2  -1  12      215.24      231.11     28.29 o 
   3  -1  12       14.05        4.64      6.96 o 
   4  -1  12       51.77       35.71      9.74 o 
   5  -1  12       19.76       18.08      8.81 o 
  -8   0  12      156.81      150.71     15.30 o 
  -7   0  12       61.74       46.37     10.20 o 
  -6   0  12        3.65       12.52      6.96 o 
  -5   0  12       97.78      102.48     12.06 o 
  -4   0  12      183.95      168.33     14.38 o 
  -3   0  12       92.24       91.81     10.67 o 
  -2   0  12       72.52       45.44      8.35 o 
  -1   0  12       63.37       56.96     22.26 o 
   0   0  12      349.32      381.70     14.92 o 
   1   0  12       35.46       41.56      6.39 o 
   2   0  12      187.23      223.98     30.84 o 
   3   0  12      218.32      232.78     18.08 o 
   4   0  12      211.22      181.31     17.16 o 
   5   0  12        5.42        5.56      8.35 o 
  -8   1  12      223.30      206.82     17.62 o 
  -7   1  12       37.73       49.62     10.20 o 
  -6   1  12       18.71       24.11      8.35 o 
  -5   1  12       22.13       26.90      7.88 o 
  -4   1  12       34.66       39.42      8.81 o 
  -3   1  12      106.59      114.18      8.83 o 
  -2   1  12      259.91      323.21     19.94 o 
  -1   1  12      800.27      835.61     35.71 o 
   0   1  12      817.63      904.53     26.38 o 
   1   1  12       16.70       13.67      5.07 o 
   2   1  12       45.06       45.20      7.19 o 
   3   1  12      136.59      104.80     13.91 o 
   4   1  12       33.10       66.77     12.98 o 
   5   1  12       47.76       53.79     12.52 o 
  -8   2  12        0.34       -1.85      6.49 o 
  -7   2  12       60.41       80.22     12.06 o 
  -6   2  12      374.45      421.58     22.49 o 
  -5   2  12       89.99       75.59     11.13 o 
  -4   2  12       47.07       51.94      9.74 o 
  -3   2  12       34.99       51.01      9.74 o 
  -2   2  12      161.57      187.34     15.77 o 
  -1   2  12      118.40      114.54     12.98 o 
   0   2  12      101.45      123.81     13.45 o 
   1   2  12      466.68      439.60     17.54 o 
   2   2  12      248.66      235.80     12.79 o 
   3   2  12       41.47       59.82     12.06 o 
   4   2  12       17.84       19.48      9.74 o 
  -8   3  12      178.78      205.89     17.16 o 
  -7   3  12       58.43       67.24     11.59 o 
  -6   3  12        1.24        1.85      6.49 o 
  -5   3  12      171.37      199.86     16.69 o 
  -4   3  12      175.70      159.98     14.84 o 
  -3   3  12       56.49       54.25     10.20 o 
  -2   3  12      317.92      323.21     20.87 o 
  -1   3  12      106.07      105.26     12.98 o 
   0   3  12      126.41      119.64     13.91 o 
   1   3  12        4.87       -0.46      6.96 o 
   2   3  12       65.91       50.32      8.03 o 
   3   3  12       43.20       53.79     12.06 o 
  -8   4  12        0.45        6.49      7.88 o 
  -7   4  12       36.91       39.88     10.20 o 
  -6   4  12      313.10      286.57     20.40 o 
  -5   4  12       78.10       72.34     12.06 o 
  -4   4  12       71.69       79.29     12.06 o 
  -3   4  12       19.22       31.07      8.81 o 
  -2   4  12      158.40      141.90     15.30 o 
  -1   4  12      414.05      398.33     24.58 o 
   0   4  12      332.54      363.55     23.65 o 
   1   4  12       69.58       70.02     12.52 o 
   2   4  12       25.08       28.75     10.67 o 
  -9   5  12       12.31       12.52      7.88 o 
  -8   5  12       49.77       56.57     11.59 o 
  -7   5  12       10.66       10.67      8.35 o 
  -6   5  12        5.32        8.35      7.88 o 
  -5   5  12      213.14      186.88     17.16 o 
  -4   5  12      200.64      202.64     17.62 o 
  -3   5  12      155.31      132.62     15.30 o 
  -2   5  12       51.93       51.94     11.59 o 
  -1   5  12       15.79        8.35      8.35 o 
   0   5  12        1.06       -6.49      6.49 o 
   1   5  12       62.87       68.63     13.45 o 
   2   5  12       21.99       21.33     10.67 o 
  -7   6  12       18.96       23.65      9.74 o 
  -6   6  12      142.71      147.92     16.69 o 
  -5   6  12        2.33        2.78      7.88 o 
  -4   6  12        0.18        2.32      7.42 o 
  -3   6  12       64.01       69.56     12.98 o 
  -2   6  12      111.89      118.71     15.77 o 
  -1   6  12       66.00       70.48     13.91 o 
   0   6  12       33.66       44.98     12.52 o 
  -6   7  12       25.38       24.11     10.20 o 
  -5   7  12       23.56       27.36     10.20 o 
  -4   7  12       52.60       55.18     12.52 o 
  -3   7  12        0.65        2.78      7.88 o 
   0 -14  13       18.52       32.92     11.13 o 
  -2 -13  13        0.28       -6.96      7.42 o 
  -1 -13  13        0.65        6.03      8.81 o 
   0 -13  13       54.02       48.23     12.06 o 
  -3 -12  13      117.37      124.74     17.16 o 
  -2 -12  13       93.72       87.18     14.84 o 
  -1 -12  13       34.64       39.88     11.13 o 
   0 -12  13        1.79       -2.78      6.96 o 
   3 -12  13       25.67       25.50      9.27 o 
   4 -12  13       23.10       16.69      9.27 o 
  -5 -11  13        2.26       -7.42      7.42 o 
  -4 -11  13        4.31       21.33      9.27 o 
  -3 -11  13        2.59       -4.17      6.96 o 
  -2 -11  13      116.58      103.41     14.38 o 
  -1 -11  13      102.34       87.18     13.45 o 
   0 -11  13      224.98      211.92     18.08 o 
   1 -11  13        6.66        8.35      6.96 o 
   2 -11  13        0.06       -3.71      6.03 o 
   3 -11  13        1.26        2.78      6.96 o 
   4 -11  13       29.31       33.85      9.74 o 
   5 -11  13       17.05        8.35      8.81 o 
  -6 -10  13       81.69       76.05     14.38 o 
  -5 -10  13       23.60       30.60     10.20 o 
  -4 -10  13       24.39       18.08      8.81 o 
  -3 -10  13       96.39      105.26     14.84 o 
  -2 -10  13       39.05       34.78      9.74 o 
  -1 -10  13        0.21       -2.32      6.96 o 
   0 -10  13        3.51        6.49      6.49 o 
   1 -10  13       28.39       36.84     11.36 o 
   2 -10  13      168.34      148.85     13.91 o 
   3 -10  13      107.00      105.73     12.98 o 
   4 -10  13       17.16       21.79      9.27 o 
   5 -10  13        2.67        5.56      8.35 o 
  -7  -9  13       16.15       16.69     10.20 o 
  -6  -9  13       70.08       70.02     13.45 o 
  -5  -9  13       22.45       42.20     10.67 o 
  -4  -9  13       92.42      104.34     14.38 o 
  -3  -9  13        0.37        1.39      6.96 o 
  -2  -9  13       77.38       63.53     11.13 o 
  -1  -9  13       10.27        5.10      6.49 o 
   0  -9  13       10.65       11.13      6.49 o 
   1  -9  13       12.99        9.63      4.42 o 
   2  -9  13       24.36       24.11      8.35 o 
   3  -9  13       91.67      110.36     12.98 o 
   4  -9  13       97.14      102.02     13.45 o 
   5  -9  13       26.94       27.36      9.74 o 
  -8  -8  13       12.37       20.87      9.74 o 
  -7  -8  13       80.45       78.83     14.38 o 
  -6  -8  13      102.20      137.26     16.23 o 
  -5  -8  13        9.33        8.81      7.88 o 
  -4  -8  13       29.85       30.14      9.27 o 
  -3  -8  13        9.73       10.20      6.96 o 
  -2  -8  13       38.62       46.37      9.74 o 
  -1  -8  13        1.84       -2.32      5.10 o 
   0  -8  13       26.08       31.97      5.34 o 
   1  -8  13       34.48       27.57      5.40 o 
   2  -8  13      167.25      178.99     14.84 o 
   3  -8  13        1.45       -6.03      6.03 o 
   4  -8  13        1.46       -2.32      6.49 o 
   5  -8  13       44.16       52.86     11.13 o 
   6  -8  13        6.73        3.71      8.35 o 
  -8  -7  13       25.18       25.97     10.20 o 
  -7  -7  13        1.31        5.56      7.88 o 
  -6  -7  13       55.10       49.15     11.59 o 
  -5  -7  13        4.41       -1.85      6.03 o 
  -4  -7  13       92.23      114.07     13.91 o 
  -3  -7  13      157.69      171.57     15.30 o 
  -2  -7  13      238.40      239.28     17.62 o 
  -1  -7  13        3.19        3.71      6.96 o 
   0  -7  13       12.42        9.41      3.89 o 
   1  -7  13      241.80      233.25     10.98 o 
   2  -7  13      232.30      222.12     15.77 o 
   3  -7  13       91.67       92.28     12.06 o 
   4  -7  13      230.49      248.55     18.55 o 
   5  -7  13       24.29       13.45      8.35 o 
   6  -7  13       15.12       16.23      8.81 o 
  -9  -6  13        1.97       -5.56      7.88 o 
  -8  -6  13       45.45       72.80     13.45 o 
  -7  -6  13       36.96       32.46     10.20 o 
  -6  -6  13       53.80       94.60     12.98 o 
  -5  -6  13       23.95       25.97      8.81 o 
  -4  -6  13      103.13       84.40     12.06 o 
  -3  -6  13      120.64      110.83     12.98 o 
  -2  -6  13      812.40      795.73     34.78 o 
  -1  -6  13       70.47       76.66     11.59 o 
   0  -6  13      196.03      233.21     10.81 o 
   1  -6  13       13.14       13.82      6.49 o 
   2  -6  13        0.29       -4.17      5.56 o 
   3  -6  13       51.36       42.20      9.27 o 
   4  -6  13      326.19      306.98     19.94 o 
   5  -6  13       97.45      103.41     13.45 o 
   6  -6  13        7.44        5.10      8.81 o 
  -9  -5  13       11.51       21.79      9.74 o 
  -8  -5  13       22.73       10.67      7.88 o 
  -7  -5  13       82.97       74.66     12.52 o 
  -6  -5  13       81.22       77.44     12.06 o 
  -5  -5  13       57.60       44.98      9.74 o 
  -4  -5  13      243.55      238.35     17.62 o 
  -3  -5  13      311.84      338.05     20.87 o 
  -2  -5  13        9.13        2.78      5.10 o 
  -1  -5  13      567.00      580.09     31.53 o 
   0  -5  13      111.90       99.05      7.70 o 
   1  -5  13        5.39        7.42      3.89 o 
   2  -5  13      238.46      245.30     16.69 o 
   3  -5  13      135.35      132.16     13.45 o 
   4  -5  13       15.80        6.96      7.88 o 
   5  -5  13       76.39       64.46     12.06 o 
   6  -5  13       43.07       47.30     11.59 o 
  -9  -4  13       23.16       30.14      9.74 o 
  -8  -4  13       91.89       74.66     12.52 o 
  -7  -4  13      101.29       89.03     12.52 o 
  -6  -4  13      198.25      213.31     17.16 o 
  -5  -4  13      108.74      115.46     12.98 o 
  -4  -4  13       11.68       12.98      6.96 o 
  -3  -4  13     1137.69     1135.91     29.31 o 
  -2  -4  13     1271.24     1261.25     32.01 o 
  -1  -4  13       25.18       29.93      5.07 o 
   0  -4  13        0.18       -2.62      5.33 o 
   1  -4  13        1.60       10.17      4.42 o 
   2  -4  13        1.90       -3.25      5.56 o 
   3  -4  13      199.09      204.50     16.69 o 
   4  -4  13       96.21       68.63     11.59 o 
   5  -4  13        5.50       13.91      8.35 o 
   6  -4  13       23.95       17.16      9.74 o 
  -9  -3  13       74.51       53.33     12.06 o 
  -8  -3  13       29.75       28.75      9.27 o 
  -7  -3  13      199.85      196.15     17.16 o 
  -6  -3  13      193.38      185.95     16.23 o 
  -5  -3  13      114.89      101.09     12.52 o 
  -4  -3  13      173.33      184.56     15.30 o 
  -3  -3  13        6.13        1.13      3.68 o 
  -2  -3  13      179.98      175.05      9.82 o 
  -1  -3  13      367.58      351.35     13.76 o 
   0  -3  13       10.94        3.43      3.76 o 
   1  -3  13       73.76       76.36      7.19 o 
   2  -3  13      223.13      247.16     17.62 o 
   3  -3  13        6.20        0.46      6.96 o 
   4  -3  13       64.17       70.48     11.59 o 
   5  -3  13       59.07       53.33     11.59 o 
  -9  -2  13       56.15       54.25     11.59 o 
  -8  -2  13       34.61       18.55      9.27 o 
  -7  -2  13       55.51       66.31     11.59 o 
  -6  -2  13        0.80       -0.46      6.03 o 
  -5  -2  13       48.55       74.19     11.13 o 
  -4  -2  13        6.39        9.27      6.49 o 
  -3  -2  13      236.54      240.67     17.16 o 
  -2  -2  13       10.85       10.63      4.22 o 
  -1  -2  13       96.05       90.15      7.70 o 
   0  -2  13      176.69      163.66      9.67 o 
   1  -2  13       99.36       95.51      8.03 o 
   2  -2  13       11.72        8.35      6.96 o 
   3  -2  13       64.15       86.25     12.06 o 
   4  -2  13        0.19       10.20      8.35 o 
   5  -2  13        4.42       13.91      8.81 o 
  -9  -1  13       77.48       69.09     12.52 o 
  -8  -1  13       47.42       48.23     10.67 o 
  -7  -1  13       78.28       64.92     11.13 o 
  -6  -1  13       43.26       40.34      9.27 o 
  -5  -1  13       78.52       75.59     11.13 o 
  -4  -1  13       54.36       55.65      9.74 o 
  -3  -1  13        1.04        1.85      5.56 o 
  -2  -1  13      144.70      129.47      9.01 o 
  -1  -1  13      130.71      125.87      8.85 o 
   0  -1  13       31.48       46.10      7.19 o 
   1  -1  13       64.95       47.99      8.35 o 
   2  -1  13       28.31       20.46      5.40 o 
   3  -1  13      309.10      330.16     21.79 o 
   4  -1  13      254.13      296.31     21.33 o 
   5  -1  13       81.01       54.25     12.06 o 
  -8   0  13       21.97       25.50      9.27 o 
  -7   0  13      194.00      207.74     17.62 o 
  -6   0  13       31.65       42.20      9.74 o 
  -5   0  13       91.09       95.52     12.06 o 
  -4   0  13      210.97      204.96     16.23 o 
  -3   0  13      118.14      109.44     12.52 o 
  -2   0  13       90.27       84.87      7.87 o 
  -1   0  13      619.98      635.22     36.87 o 
   0   0  13      367.93      409.55     16.23 o 
   1   0  13       59.91       77.23      8.18 o 
   2   0  13        6.36        6.93      5.22 o 
   3   0  13        4.93       -1.85      6.96 o 
   4   0  13        2.43       10.20      8.81 o 
  -8   1  13       14.49       19.01      8.35 o 
  -7   1  13        0.11       -0.46      6.49 o 
  -6   1  13       85.76       86.71     12.06 o 
  -5   1  13      420.70      427.54     24.58 o 
  -4   1  13      119.73      110.83     12.98 o 
  -3   1  13      352.76      374.22     22.26 o 
  -2   1  13      345.46      335.73     20.87 o 
  -1   1  13       56.08       54.25     10.20 o 
   0   1  13       16.70       18.67      7.42 o 
   1   1  13      279.99      281.69     13.93 o 
   2   1  13      115.80      118.87     10.15 o 
   3   1  13      129.09      134.01     16.23 o 
   4   1  13       80.05       80.22     14.38 o 
  -8   2  13      126.94      156.73     17.62 o 
  -7   2  13      179.73      200.80     12.46 o 
  -6   2  13        2.40        9.74      7.42 o 
  -5   2  13        0.11        3.25      6.49 o 
  -4   2  13       96.39       89.96     12.52 o 
  -3   2  13       69.26       94.60     12.52 o 
  -2   2  13      185.34      194.76     16.69 o 
  -1   2  13      567.85      569.44     29.21 o 
   0   2  13      208.95      167.40     16.23 o 
   1   2  13      151.66      163.19     11.31 o 
   2   2  13        3.88        1.39      7.65 o 
   3   2  13       41.70       36.63     11.59 o 
  -8   3  13        2.18       -3.25      7.42 o 
  -7   3  13       33.50       44.52     10.67 o 
  -6   3  13       50.59       55.65     11.13 o 
  -5   3  13      112.85      118.71     13.91 o 
  -4   3  13       63.34       43.59     10.20 o 
  -3   3  13      206.86      190.59     17.16 o 
  -2   3  13        0.27        1.85      6.49 o 
  -1   3  13      115.83      121.03     14.38 o 
   0   3  13       85.50       86.25     13.45 o 
   1   3  13      107.50      115.93     14.84 o 
   2   3  13       15.43       -0.93      8.35 o 
  -8   4  13      110.31      127.52     15.30 o 
  -7   4  13      114.69      102.48     14.38 o 
  -6   4  13        0.02        3.25      7.42 o 
  -5   4  13       18.16       18.08      8.81 o 
  -4   4  13       34.47       28.29      9.27 o 
  -3   4  13      164.43      165.55     16.69 o 
  -2   4  13       77.71       58.89     12.06 o 
  -1   4  13       14.77        9.27      7.88 o 
   0   4  13       22.13       18.08      8.81 o 
   1   4  13        2.02       12.52      9.27 o 
  -8   5  13       14.17       24.11     10.20 o 
  -7   5  13       83.39       86.25     13.91 o 
  -6   5  13      264.16      261.07     20.87 o 
  -5   5  13      180.27      203.57     18.55 o 
  -4   5  13        0.04        3.25      7.42 o 
  -3   5  13       16.54       23.65      9.74 o 
  -2   5  13       82.91       65.85     12.98 o 
  -1   5  13       75.90       85.32     13.91 o 
   0   5  13       23.84       16.23      9.74 o 
  -6   6  13       12.60        8.35      9.27 o 
  -5   6  13       48.69       39.88     12.06 o 
  -4   6  13       75.79       66.31     13.45 o 
  -3   6  13       70.91       51.47     12.06 o 
  -1 -13  14       28.89       41.27     12.06 o 
   0 -13  14       40.73       39.88     12.06 o 
  -3 -12  14       61.88       71.41     14.38 o 
  -2 -12  14        0.01       -2.32      7.88 o 
  -1 -12  14       95.38      120.57     15.77 o 
   0 -12  14       47.15       43.59     11.59 o 
   3 -12  14        3.29       -1.39      7.88 o 
  -4 -11  14        6.42       10.20      9.27 o 
  -3 -11  14       12.11       22.72      9.74 o 
  -2 -11  14       43.60       39.42     11.59 o 
  -1 -11  14       98.44       79.29     12.98 o 
   0 -11  14        9.09        4.17      7.88 o 
   2 -11  14       21.07       19.94      8.35 o 
   3 -11  14      127.59      134.94     14.84 o 
   4 -11  14       38.29       38.02     11.13 o 
  -5 -10  14        1.63       -5.10      6.96 o 
  -4 -10  14        6.87        9.27      8.35 o 
  -3 -10  14       43.23       63.99     12.52 o 
  -2 -10  14       59.09       59.36     12.06 o 
  -1 -10  14      172.08      180.85     17.16 o 
   0 -10  14       76.05       83.93     12.98 o 
   2 -10  14        9.82        2.32      6.96 o 
   3 -10  14       21.49        8.35      7.88 o 
   4 -10  14       43.13       52.86     11.59 o 
  -6  -9  14       24.96       26.43     10.67 o 
  -5  -9  14       53.61       75.12     13.45 o 
  -4  -9  14        4.54        7.42      7.88 o 
  -3  -9  14        7.87        9.74      7.42 o 
  -2  -9  14       36.15       42.66     10.20 o 
  -1  -9  14       81.92      103.41     13.45 o 
   0  -9  14       69.44       75.12     11.59 o 
   1  -9  14      212.42      204.03     15.30 o 
   2  -9  14       57.64       51.47     10.20 o 
   3  -9  14        8.34       -3.25      6.49 o 
   4  -9  14        0.18       -6.49      6.49 o 
   5  -9  14       41.05       36.63     11.59 o 
  -7  -8  14       45.92       39.42     12.06 o 
  -6  -8  14        2.31       -3.71      7.88 o 
  -5  -8  14        6.90       -1.85      6.49 o 
  -4  -8  14        9.70        6.03      6.49 o 
  -3  -8  14      195.88      195.22     17.16 o 
  -2  -8  14      191.89      214.23     17.62 o 
  -1  -8  14       92.24      114.54     13.45 o 
   0  -8  14        8.69        7.69      5.10 o 
   1  -8  14      111.66      109.08      8.58 o 
   2  -8  14       23.33       25.50      7.88 o 
   3  -8  14       92.52       80.69     12.06 o 
   4  -8  14       68.17       72.34     12.06 o 
   5  -8  14        4.09        9.27      8.81 o 
  -8  -7  14       48.69       49.62     12.52 o 
  -7  -7  14       93.10      104.34     15.30 o 
  -6  -7  14       74.84       76.05     13.45 o 
  -5  -7  14      103.55       99.70     13.91 o 
  -4  -7  14       54.67       68.17     12.06 o 
  -3  -7  14        3.80       11.59      7.42 o 
  -2  -7  14       35.67       36.17      9.27 o 
  -1  -7  14      399.31      402.94     14.91 o 
   0  -7  14      182.86      168.08      9.67 o 
   1  -7  14      167.50      174.48     10.16 o 
   2  -7  14       53.48       74.19     11.13 o 
   3  -7  14        8.64       -0.93      6.96 o 
   4  -7  14       51.37       57.50     11.59 o 
   5  -7  14      114.18      123.35     15.30 o 
  -8  -6  14        0.73       -4.64      7.42 o 
  -7  -6  14        6.00        0.93      7.42 o 
  -6  -6  14      153.99      125.67     15.77 o 
  -5  -6  14      164.79      197.54     17.62 o 
  -4  -6  14      210.98      221.65     18.08 o 
  -3  -6  14      345.60      329.24     21.33 o 
  -2  -6  14      199.10      200.79     16.23 o 
  -1  -6  14       44.01       27.20      9.04 o 
   0  -6  14        3.43        6.85      9.74 o 
   1  -6  14       22.24       31.71      9.27 o 
   2  -6  14       85.94       92.28     11.59 o 
   3  -6  14      238.30      234.64     18.08 o 
   4  -6  14      154.13      149.32     15.77 o 
   5  -6  14       11.08        7.42      9.27 o 
  -9  -5  14        2.36        4.17      8.35 o 
  -8  -5  14       17.07       21.33      9.27 o 
  -7  -5  14      167.00      173.43     17.16 o 
  -6  -5  14       62.91       48.69     10.67 o 
  -5  -5  14       23.99       29.68      9.27 o 
  -4  -5  14      155.73      136.33     14.38 o 
  -3  -5  14      261.62      262.92     18.55 o 
  -2  -5  14      461.30      473.28     16.64 o 
  -1  -5  14      120.41      122.71      8.51 o 
   0  -5  14      108.52       98.18      8.03 o 
   1  -5  14      137.27      136.55      9.51 o 
   2  -5  14        1.94        6.49      6.96 o 
   3  -5  14       12.69       20.40      8.81 o 
   4  -5  14       76.42       68.17     12.06 o 
   5  -5  14       19.80       33.39     10.67 o 
  -9  -4  14        2.45        3.71      8.35 o 
  -8  -4  14        0.99       -6.49      6.49 o 
  -7  -4  14        3.96       -2.78      6.49 o 
  -6  -4  14       52.26       51.47     10.67 o 
  -5  -4  14      255.17      227.68     18.08 o 
  -4  -4  14       18.10       18.08      7.42 o 
  -3  -4  14      189.38      179.32     19.01 o 
  -2  -4  14      154.56      176.47     13.22 o 
  -1  -4  14       19.15       33.43      5.73 o 
   0  -4  14       19.40       23.27      5.22 o 
   1  -4  14      230.24      239.39     17.85 o 
   2  -4  14      182.48      171.11     15.30 o 
   3  -4  14       23.13       15.30      8.81 o 
   4  -4  14       12.61       12.06      8.35 o 
   5  -4  14       36.29       33.39     10.67 o 
  -9  -3  14       56.81       56.57     12.98 o 
  -8  -3  14       44.12       51.47     12.06 o 
  -7  -3  14       48.97       49.62     11.13 o 
  -6  -3  14        2.83        7.42      6.49 o 
  -5  -3  14       16.36       15.30      7.42 o 
  -4  -3  14       69.04       64.92     11.13 o 
  -3  -3  14      375.45      315.02     13.53 o 
  -2  -3  14       42.87       41.81      6.20 o 
  -1  -3  14        0.57       -0.46      3.93 o 
   0  -3  14      490.18      463.00     16.88 o 
   1  -3  14       87.41      104.47      8.68 o 
   2  -3  14       11.30        7.42      7.42 o 
   3  -3  14       17.77       21.79      8.81 o 
   4  -3  14       11.30       -1.39      7.42 o 
   5  -3  14       94.97       89.96     14.84 o 
  -9  -2  14       50.11       48.23     11.59 o 
  -8  -2  14       31.66       32.92      9.74 o 
  -7  -2  14       95.21      101.55     13.91 o 
  -6  -2  14       81.21       51.47     10.67 o 
  -5  -2  14        8.94        5.10      6.96 o 
  -4  -2  14      216.16      230.00     17.62 o 
  -3  -2  14        1.00       -1.39      5.56 o 
  -2  -2  14       32.80       40.55      6.06 o 
  -1  -2  14       19.61       17.16      5.25 o 
   0  -2  14      100.77      108.56      9.74 o 
   1  -2  14      262.92      279.40     21.79 o 
   2  -2  14       17.28       13.45      7.88 o 
   3  -2  14      116.54      137.72     15.30 o 
   4  -2  14      207.97      237.88     19.94 o 
  -9  -1  14       50.10       48.23     12.06 o 
  -8  -1  14       12.32       16.69      8.81 o 
  -7  -1  14       60.32       69.09     12.06 o 
  -6  -1  14       99.61      113.15     13.91 o 
  -5  -1  14       62.12       49.15     10.67 o 
  -4  -1  14      136.59      110.36     12.98 o 
  -3  -1  14       39.34       49.15      9.74 o 
  -2  -1  14        0.33        1.35      3.76 o 
  -1  -1  14      205.10      207.14      9.46 o 
   0  -1  14      613.33      619.08     44.98 o 
   1  -1  14       93.04      103.04      9.18 o 
   2  -1  14      185.90      210.53     18.08 o 
   3  -1  14       32.77       39.42     11.13 o 
   4  -1  14        5.36       15.77     10.20 o 
  -9   0  14       28.40       15.77      9.74 o 
  -8   0  14       85.55      107.58     14.38 o 
  -7   0  14       38.67       56.11     12.06 o 
  -6   0  14        4.33        3.71      6.96 o 
  -5   0  14       37.09       25.04      8.81 o 
  -4   0  14       66.88       68.17     11.13 o 
  -3   0  14      184.79      193.37     16.23 o 
  -2   0  14      634.59      631.58     31.07 o 
  -1   0  14      131.66      156.75     10.65 o 
   0   0  14       12.18       16.00      5.57 o 
   1   0  14       11.54        6.14      5.56 o 
   2   0  14       48.33       57.96     12.06 o 
   3   0  14       54.46       76.51     13.45 o 
  -8   1  14       46.68       39.88     10.67 o 
  -7   1  14       69.73       97.84     13.45 o 
  -6   1  14       86.79       81.15     12.52 o 
  -5   1  14       25.01       35.24      9.74 o 
  -4   1  14        1.33       10.20      7.42 o 
  -3   1  14        9.48       -6.03      6.03 o 
  -2   1  14       42.88       58.43     11.13 o 
  -1   1  14      370.70      383.49     23.65 o 
   0   1  14      164.91      148.20     10.82 o 
   1   1  14      169.79      169.33     11.96 o 
   2   1  14       51.80       32.00     10.67 o 
   3   1  14        1.77        5.10      8.81 o 
  -8   2  14        1.13        8.81      7.88 o 
  -7   2  14        2.23       -4.17      6.49 o 
  -6   2  14       11.38        4.17      7.42 o 
  -5   2  14       42.76       44.05     10.67 o 
  -4   2  14      161.54      172.50     16.69 o 
  -3   2  14      146.74      154.42     15.77 o 
  -2   2  14       92.47       75.12     12.52 o 
  -1   2  14        0.00       -2.78      6.49 o 
   0   2  14       31.83       26.90      9.74 o 
   1   2  14       17.84       15.30      8.35 o 
   2   2  14       94.25       94.13     14.38 o 
  -8   3  14       87.63       99.70     14.84 o 
  -7   3  14        1.59       -3.71      6.96 o 
  -6   3  14        5.60        7.88      7.88 o 
  -5   3  14       10.32       10.20      7.88 o 
  -4   3  14       24.76       29.68      9.74 o 
  -3   3  14       53.44       50.54     11.13 o 
  -2   3  14      184.15      198.47     18.08 o 
  -1   3  14       89.33       86.71     13.45 o 
   0   3  14       78.50       71.41     12.98 o 
   1   3  14       17.93       18.55      9.74 o 
  -7   4  14       37.67       34.31     11.13 o 
  -6   4  14      195.90      210.53     19.48 o 
  -5   4  14      125.33      114.54     14.84 o 
  -4   4  14        7.42       15.30      8.81 o 
  -3   4  14       18.41       18.55      9.27 o 
  -2   4  14       50.57       55.65     12.52 o 
  -1   4  14       41.33       39.42     11.59 o 
   0   4  14       64.65       59.82     12.98 o 
  -6   5  14        4.61        0.93      8.81 o 
  -5   5  14        3.24       -5.56      7.88 o 
  -4   5  14      164.12      173.89     19.01 o 
  -2 -12  15       15.84       27.36     10.67 o 
  -1 -12  15       57.14       86.25     14.38 o 
   0 -12  15        1.53        7.88      8.81 o 
  -3 -11  15        0.52        3.25      8.35 o 
  -2 -11  15       50.96       55.18     12.52 o 
  -1 -11  15       56.58       51.94     12.06 o 
   0 -11  15       39.61       53.79     12.52 o 
   2 -11  15        1.45       11.13      8.35 o 
   3 -11  15       26.15       25.04     10.20 o 
  -5 -10  15        0.17       -2.78      7.88 o 
  -4 -10  15        5.62       -2.32      7.42 o 
  -3 -10  15       16.33        6.96      8.35 o 
  -2 -10  15       80.01       79.76     13.45 o 
  -1 -10  15       24.13       31.53     10.20 o 
   0 -10  15      107.22      130.77     14.84 o 
   2 -10  15      113.15       86.25     12.06 o 
   3 -10  15       76.56       70.48     12.52 o 
  -5  -9  15       11.64        6.03      8.81 o 
  -4  -9  15        0.58        0.93      7.42 o 
  -3  -9  15       17.49       16.69      8.81 o 
  -2  -9  15      119.26      114.54     14.84 o 
  -1  -9  15      267.06      301.41     21.79 o 
   0  -9  15       60.71       78.83     12.52 o 
   1  -9  15        1.46       -1.39      6.49 o 
   2  -9  15        8.93       16.69      8.35 o 
   3  -9  15       18.30       25.97      9.27 o 
   4  -9  15       78.33       64.92     12.52 o 
  -6  -8  15      145.31      176.67     19.01 o 
  -5  -8  15      140.08      148.39     17.62 o 
  -4  -8  15       59.33       53.79     11.59 o 
  -3  -8  15       32.72       33.85      9.74 o 
  -2  -8  15       25.30       29.21      9.74 o 
  -1  -8  15      129.38      144.68     15.30 o 
   0  -8  15      186.51      200.66     11.28 o 
   1  -8  15      182.65      179.46     15.30 o 
   2  -8  15      144.67      140.50     14.38 o 
   3  -8  15        8.90        7.42      8.35 o 
   4  -8  15        3.35        9.74      9.27 o 
  -7  -7  15        5.02        9.74      9.27 o 
  -6  -7  15        7.02        1.39      7.88 o 
  -5  -7  15        1.94        1.85      7.42 o 
  -4  -7  15      114.91      117.78     15.30 o 
  -3  -7  15       18.68       21.33      8.81 o 
  -2  -7  15      473.12      457.68     26.43 o 
  -1  -7  15      105.45      103.87     12.98 o 
   0  -7  15        0.90       -0.23      3.93 o 
   1  -7  15        0.22       -2.32      6.03 o 
   2  -7  15       67.88       76.98     11.59 o 
   3  -7  15       89.11       82.08     12.52 o 
   4  -7  15       54.54       53.33     12.06 o 
  -8  -6  15       41.29       45.91     12.06 o 
  -7  -6  15       69.53       85.79     14.38 o 
  -6  -6  15      262.02      288.43     22.26 o 
  -5  -6  15       38.82       51.47     11.59 o 
  -4  -6  15       27.71       19.94      8.35 o 
  -3  -6  15       17.06        8.35      6.96 o 
  -2  -6  15        2.04        0.46      6.49 o 
  -1  -6  15        5.08        1.25      4.22 o 
   0  -6  15      107.08      113.00      8.83 o 
   1  -6  15        3.38       -2.78      6.03 o 
   2  -6  15        2.87        6.03      7.88 o 
   3  -6  15        5.48       -5.10      6.96 o 
   4  -6  15        7.50        2.32      7.88 o 
  -8  -5  15       11.43        3.71      8.35 o 
  -7  -5  15        8.80       11.59      8.35 o 
  -6  -5  15       66.32       67.24     12.52 o 
  -5  -5  15      208.51      200.79     18.08 o 
  -4  -5  15      123.97      106.19     13.45 o 
  -3  -5  15       12.18       14.84      7.42 o 
  -2  -5  15       60.10       58.89      7.00 o 
  -1  -5  15      128.84      112.79      8.65 o 
   0  -5  15       15.85       15.03      5.07 o 
   1  -5  15       65.34       69.25      7.70 o 
   2  -5  15      162.48      166.47     15.30 o 
   3  -5  15        7.30       10.20      8.35 o 
   4  -5  15        6.33        2.32      8.81 o 
  -8  -4  15      105.42      105.26     15.30 o 
  -7  -4  15       22.90       12.06      7.88 o 
  -6  -4  15       20.31        5.56      7.88 o 
  -5  -4  15        7.54       12.52      8.35 o 
  -4  -4  15      209.53      199.86     17.62 o 
  -3  -4  15      224.62      232.78     18.08 o 
  -2  -4  15      100.13      103.87      8.65 o 
  -1  -4  15        4.14        4.57      4.56 o 
   0  -4  15       21.09       22.06      5.73 o 
   1  -4  15      126.60      129.60     14.38 o 
   2  -4  15        5.30        1.85      7.42 o 
   3  -4  15        0.90       -2.78      7.42 o 
   4  -4  15       77.09       78.83     13.91 o 
  -8  -3  15        0.57        1.39      7.88 o 
  -7  -3  15       55.26       48.69     11.59 o 
  -6  -3  15      145.88      157.20     16.23 o 
  -5  -3  15        1.54       -3.25      6.03 o 
  -4  -3  15       32.98       14.38      7.88 o 
  -3  -3  15        9.80        6.96      6.96 o 
  -2  -3  15       14.19        7.75      4.56 o 
  -1  -3  15       63.49       65.59      7.54 o 
   0  -3  15      316.38      326.92     14.59 o 
   1  -3  15      221.84      233.60     17.16 o 
   2  -3  15       33.06       48.69     11.13 o 
   3  -3  15        0.02       -1.85      7.42 o 
   4  -3  15       17.13       26.90     10.67 o 
  -8  -2  15       67.93       59.36     12.52 o 
  -7  -2  15        1.28        5.10      7.88 o 
  -6  -2  15        2.03       -2.78      6.49 o 
  -5  -2  15       44.39       46.37     10.67 o 
  -4  -2  15       80.13       95.99     12.98 o 
  -3  -2  15       18.31       19.01      8.35 o 
  -2  -2  15       70.86       61.34      7.70 o 
  -1  -2  15        2.18       -3.93      3.93 o 
   0  -2  15      159.52      177.75     11.15 o 
   1  -2  15       98.61       88.37     11.59 o 
   2  -2  15      251.76      315.79     21.79 o 
   3  -2  15      160.25      145.14     16.69 o 
  -8  -1  15       48.87       45.91     11.59 o 
  -7  -1  15      139.55      147.92     16.69 o 
  -6  -1  15      224.85      244.38     19.48 o 
  -5  -1  15       74.70       82.54     12.98 o 
  -4  -1  15       68.95       60.75     11.59 o 
  -3  -1  15       55.91       38.95      9.27 o 
  -2  -1  15      248.52      256.43     19.01 o 
  -1  -1  15      183.60      194.45     15.53 o 
   0  -1  15       94.45       97.81     11.13 o 
   1  -1  15        6.66        4.17      7.65 o 
   2  -1  15        3.16        1.85      8.35 o 
   3  -1  15       75.65       63.06     13.45 o 
  -8   0  15        3.58        0.93      7.88 o 
  -7   0  15      114.45      100.63     14.38 o 
  -6   0  15       71.33       70.95     12.52 o 
  -5   0  15      153.08      140.50     15.77 o 
  -4   0  15      403.87      435.89     25.97 o 
  -3   0  15       86.03       94.13     13.45 o 
  -2   0  15       13.88       14.84      8.35 o 
  -1   0  15      149.03      126.59     14.38 o 
   0   0  15       96.66      113.57     10.16 o 
   1   0  15      120.94      130.44     10.81 o 
   2   0  15      100.56      108.51     15.30 o 
  -8   1  15       10.48       12.52      9.27 o 
  -7   1  15        0.59        4.64      7.88 o 
  -6   1  15        0.00       -3.08      5.07 o 
  -5   1  15       81.37       91.81     13.91 o 
  -4   1  15      170.02      190.59     17.62 o 
  -3   1  15      231.27      236.49     18.55 o 
  -2   1  15      121.90      121.96     14.84 o 
  -1   1  15        2.54        0.00      6.96 o 
   0   1  15        0.43        8.35      7.88 o 
   1   1  15        6.65        6.08      8.35 o 
   2   1  15       61.29       86.25     14.84 o 
  -8   2  15        4.37       -3.71      7.88 o 
  -7   2  15       14.09       14.84      9.27 o 
  -6   2  15        1.11        0.00      7.42 o 
  -5   2  15       41.01       35.71     10.67 o 
  -4   2  15       36.00       32.00     10.20 o 
  -3   2  15       20.84       13.91      8.81 o 
  -2   2  15       61.53       67.70     12.52 o 
  -1   2  15      101.58       93.67     13.91 o 
   0   2  15       61.30       59.82     12.52 o 
   1   2  15       40.14       28.75     11.13 o 
  -7   3  15       78.44      120.57     16.23 o 
  -6   3  15       68.74       62.14     12.98 o 
  -5   3  15      200.02      205.89     19.48 o 
  -4   3  15       44.66       36.63     10.67 o 
  -3   3  15       19.25       12.98      8.35 o 
  -2   3  15       17.27        9.27      8.81 o 
  -1   3  15        5.82       28.75     10.67 o 
   0   3  15        1.53        2.78      8.35 o 
  -1 -12  16       17.03       16.23      9.74 o 
  -2 -11  16       90.47      108.51     16.23 o 
  -1 -11  16       73.68       70.48     13.91 o 
  -4 -10  16        2.88       -2.78      8.81 o 
  -3 -10  16       50.11       68.63     14.38 o 
  -2 -10  16       36.05       28.29     10.20 o 
  -1 -10  16      236.10      290.28     22.72 o 
   0 -10  16       95.62      103.87     14.38 o 
   2 -10  16        6.29       -6.49      6.96 o 
  -5  -9  16       81.17       69.56     14.38 o 
  -4  -9  16       26.18       26.90     10.67 o 
  -3  -9  16        2.56        8.81      8.81 o 
  -2  -9  16      108.98      112.22     15.30 o 
  -1  -9  16        1.27        3.71      7.88 o 
   0  -9  16       10.61       -0.46      6.96 o 
   1  -9  16       78.99       73.27     11.13 o 
   2  -9  16       18.72       15.30      8.81 o 
   3  -9  16        5.04       -2.78      8.35 o 
  -5  -8  16       16.61       22.26     10.20 o 
  -4  -8  16        1.23        7.88      8.35 o 
  -3  -8  16       51.86       49.15     11.59 o 
  -2  -8  16       69.15       75.59     12.98 o 
  -1  -8  16      214.50      213.31     18.08 o 
   0  -8  16       97.74      113.57      9.31 o 
   1  -8  16       11.47        8.35      7.42 o 
   2  -8  16        7.28       12.98      8.35 o 
   3  -8  16       27.43       28.29     10.67 o 
  -6  -7  16       62.57       51.94     12.98 o 
  -5  -7  16       37.41       39.42     11.59 o 
  -4  -7  16       13.72       -1.39      6.49 o 
  -3  -7  16        5.94        0.46      6.96 o 
  -2  -7  16       19.90       11.59      7.88 o 
  -1  -7  16       54.75       57.50     11.59 o 
   0  -7  16       39.54       35.02      6.53 o 
   1  -7  16       17.88        9.74      7.88 o 
   2  -7  16        0.38        3.71      7.42 o 
   3  -7  16        3.22        0.93      8.35 o 
  -7  -6  16       10.41       19.48      9.74 o 
  -6  -6  16       34.01       30.60     10.20 o 
  -5  -6  16      171.55      185.48     18.08 o 
  -4  -6  16       16.27       17.62      8.81 o 
  -3  -6  16        8.28       13.45      7.88 o 
  -2  -6  16      129.87      110.83     14.38 o 
  -1  -6  16       86.33       82.51      8.35 o 
   0  -6  16        0.64        3.48      5.80 o 
   1  -6  16      167.15      171.11     15.77 o 
   2  -6  16      156.83      138.19     15.30 o 
   3  -6  16       26.77       34.31     11.13 o 
  -7  -5  16      103.68       96.92     15.30 o 
  -6  -5  16       47.72       43.59     11.59 o 
  -5  -5  16        1.20        1.85      7.42 o 
  -4  -5  16      174.05      159.05     15.77 o 
  -3  -5  16      131.69      110.83     13.91 o 
  -2  -5  16       11.48       11.94      5.22 o 
  -1  -5  16      100.51       95.40     11.13 o 
   0  -5  16        4.28        4.59      9.04 o 
   1  -5  16       66.94       65.38     11.59 o 
   2  -5  16       20.84       25.97      9.74 o 
   3  -5  16        0.19        2.78      8.35 o 
  -7  -4  16       19.45       19.48      9.74 o 
  -6  -4  16      162.33      161.84     17.62 o 
  -5  -4  16      235.17      219.80     18.55 o 
  -4  -4  16        3.83        7.42      7.42 o 
  -3  -4  16        9.50        7.88      7.42 o 
  -2  -4  16        0.00        0.21      4.41 o 
  -1  -4  16       42.40       54.57     11.36 o 
   0  -4  16      179.27      180.87     11.46 o 
   1  -4  16      175.02      156.27     15.77 o 
   2  -4  16       33.19       15.77      9.27 o 
   3  -4  16       68.71       61.21     12.52 o 
  -8  -3  16       38.51       47.30     12.52 o 
  -7  -3  16       37.08       41.27     11.59 o 
  -6  -3  16        9.36       -4.64      6.49 o 
  -5  -3  16       31.99       21.79      9.27 o 
  -4  -3  16      117.32       89.50     12.98 o 
  -3  -3  16      154.82      179.92     16.69 o 
  -2  -3  16       44.62       60.28      7.70 o 
  -1  -3  16      168.12      182.40     11.46 o 
   0  -3  16        7.96        1.18      4.75 o 
   1  -3  16       17.94       15.30      8.81 o 
   2  -3  16       27.61       27.36      9.74 o 
  -8  -2  16       10.55       18.08      9.74 o 
  -7  -2  16       28.90       32.92     11.13 o 
  -6  -2  16       20.10       15.77      9.27 o 
  -5  -2  16       30.97       33.39     10.20 o 
  -4  -2  16        0.56        3.71      6.96 o 
  -3  -2  16       11.21        8.81      7.42 o 
  -2  -2  16       78.36       77.95      8.65 o 
  -1  -2  16      148.63      162.32      9.19 o 
   0  -2  16      168.09      171.33     11.64 o 
   1  -2  16       65.09       84.86     13.91 o 
   2  -2  16        1.38        0.93      8.81 o 
  -8  -1  16        7.60        6.03      8.81 o 
  -7  -1  16       12.08       21.33     10.20 o 
  -6  -1  16        0.40       -4.17      6.03 o 
  -5  -1  16        2.53        0.00      7.42 o 
  -4  -1  16      116.90      121.03     14.84 o 
  -3  -1  16       82.97       83.47     12.98 o 
  -2  -1  16        5.16       19.48      8.35 o 
  -1  -1  16        0.65        0.16      5.07 o 
   0  -1  16       65.99       69.30     13.45 o 
   1  -1  16       66.70       82.54     13.91 o 
   2  -1  16       29.48       39.42     12.06 o 
  -7   0  16       40.85       35.24     11.13 o 
  -6   0  16        9.66        9.74      8.35 o 
  -5   0  16        5.36       15.30      8.81 o 
  -4   0  16       78.84       82.93     16.46 o 
  -3   0  16      142.50      133.55     15.30 o 
  -2   0  16       32.85       40.81     10.67 o 
  -1   0  16       55.59       70.02     12.52 o 
   0   0  16       32.53       38.22      7.66 o 
   1   0  16       14.68       14.30      6.72 o 
  -7   1  16       30.20       34.78     11.59 o 
  -6   1  16       17.74       21.33     10.20 o 
  -5   1  16      147.33      181.31     18.08 o 
  -4   1  16      173.15      163.23     17.16 o 
  -3   1  16        4.51        5.56      7.88 o 
  -2   1  16       48.16       51.47     12.06 o 
  -1   1  16       65.98       52.86     12.06 o 
   0   1  16      109.48      107.58     15.30 o 
  -5   2  16       51.14       48.69     12.06 o 
  -4   2  16       46.35       50.54     12.52 o 
  -3   2  16      107.94      133.55     17.16 o 
  -2   2  16       45.20       35.24     11.59 o 
  -2 -10  17       36.31       48.69     12.52 o 
  -1 -10  17       65.10       78.83     14.38 o 
  -3  -9  17       28.72       40.34     12.06 o 
  -2  -9  17        3.86        5.56      8.35 o 
  -1  -9  17      101.27       95.06     14.38 o 
   1  -9  17        2.45       -6.96      6.96 o 
  -4  -8  17       30.02       23.65     10.20 o 
  -3  -8  17        0.33        0.46      7.42 o 
  -2  -8  17        1.26        6.96      7.88 o 
  -1  -8  17        0.07       -0.93      7.42 o 
   0  -8  17       25.54       32.46     10.20 o 
   1  -8  17        9.24       13.45      8.81 o 
   2  -8  17       16.75       13.91      8.81 o 
  -5  -7  17        0.15        0.46      7.42 o 
  -4  -7  17        6.73        0.93      7.88 o 
  -3  -7  17        1.35       -2.32      7.42 o 
  -2  -7  17       52.89       53.79     11.59 o 
  -1  -7  17       73.32       75.59     12.98 o 
   0  -7  17        6.87        5.65      5.07 o 
   1  -7  17       57.29       66.77     12.52 o 
   2  -7  17      136.47      143.75     16.23 o 
  -5  -6  17       20.46       20.87     10.20 o 
  -4  -6  17        2.67        9.74      8.35 o 
  -3  -6  17        0.62       -7.42      7.42 o 
  -2  -6  17        9.99        6.49      7.88 o 
  -1  -6  17       16.96       14.67      5.87 o 
   0  -6  17       61.39       50.00      7.85 o 
   1  -6  17        8.93       16.23      8.81 o 
   2  -6  17       33.03       31.07     10.67 o 
  -6  -5  17      144.31      132.62     17.62 o 
  -5  -5  17      111.14      131.23     16.69 o 
  -4  -5  17       57.08       53.33     11.59 o 
  -3  -5  17       81.64       92.74     13.91 o 
  -2  -5  17       85.15       64.32      8.12 o 
  -1  -5  17        0.44       -2.32      4.92 o 
   0  -5  17       27.56       25.09      6.72 o 
   1  -5  17       80.17       79.29     13.45 o 
   2  -5  17       81.33       85.32     13.91 o 
  -6  -4  17       31.75       19.94     10.20 o 
  -5  -4  17        0.81       -6.96      7.42 o 
  -4  -4  17       27.08       16.23      8.81 o 
  -3  -4  17       44.74       46.37     11.13 o 
  -2  -4  17       94.83       88.06      8.98 o 
  -1  -4  17      103.43      115.74     10.32 o 
   0  -4  17       42.05       37.94      7.70 o 
   1  -4  17       19.24       30.60     10.67 o 
   2  -4  17        6.85        9.74      9.74 o 
  -6  -3  17       52.91       38.49     11.59 o 
  -5  -3  17       17.23        6.96      8.35 o 
  -4  -3  17       42.23       51.01     11.59 o 
  -3  -3  17       13.11        9.27      8.35 o 
  -2  -3  17       24.20       32.57      6.89 o 
  -1  -3  17       31.76       40.72      7.37 o 
   0  -3  17      182.19      236.65     13.77 o 
   1  -3  17      125.39      136.80     16.23 o 
  -6  -2  17        0.08       -3.25      7.88 o 
  -5  -2  17        0.56       -2.32      7.42 o 
  -4  -2  17       89.68      108.51     15.30 o 
  -3  -2  17      151.51      139.58     16.23 o 
  -2  -2  17       94.00       79.29     13.45 o 
  -1  -2  17        7.08       15.87      6.39 o 
   0  -2  17       74.21       68.25      9.16 o 
   1  -2  17       78.54       73.73     13.91 o 
  -6  -1  17       95.55       90.89     14.84 o 
  -5  -1  17        0.37       -6.49      6.49 o 
  -4  -1  17       18.62       14.38      8.81 o 
  -3  -1  17       35.64       31.19      7.19 o 
  -2  -1  17       43.37       48.69     12.06 o 
  -1  -1  17       42.87       37.56     11.13 o 
   0  -1  17       39.09       33.94      8.32 o 
  -4   0  17      280.50      275.44     22.26 o 
  -3   0  17       12.15       17.16      9.74 o 
  -2   0  17        0.10        2.78      8.35 o 
  -1   0  17        9.32       23.19     10.20 o 
  -2  -9  18        4.90        9.74      9.27 o 
  -1  -9  18        0.74        8.35      8.81 o 
  -3  -8  18       53.73       46.37     12.52 o 
  -2  -8  18       79.80      103.87     15.77 o 
  -1  -8  18      103.17      114.54     15.77 o 
  -3  -7  18        0.34       -0.46      8.35 o 
  -2  -7  18        2.87        2.32      8.35 o 
  -1  -7  18       12.85       12.98      8.81 o 
   0  -7  18       40.45       40.34     10.67 o 
  -4  -6  18        1.49        1.85      8.81 o 
  -3  -6  18       67.66       73.27     13.45 o 
  -2  -6  18       74.29       67.70     13.45 o 
  -1  -6  18        0.31       -0.13      5.80 o 
   0  -6  18       10.42       24.58      9.74 o 
  -4  -5  18       15.23       19.01      9.74 o 
  -3  -5  18        5.66       -1.39      7.88 o 
  -2  -5  18       19.51       11.13      8.81 o 
  -1  -5  18       18.66       16.17      6.39 o 
   0  -5  18       54.78       39.88     11.13 o 
  -4  -4  18       10.75       10.20      9.27 o 
  -3  -4  18       31.37       20.87     10.20 o 
  -2  -4  18        1.56        5.10      5.87 o 
  -1  -4  18        0.03       -1.51      5.07 o 
   0  -4  18        3.46       12.62      6.14 o 
  -4  -3  18       12.36        6.96      8.81 o 
  -3  -3  18      220.69      244.38     21.33 o 
  -2  -3  18      145.41      163.81     12.12 o 
  -1  -3  18       41.19       40.47      6.41 o 
  -3  -2  18        5.07        5.56      8.81 o 
  -2  -2  18        7.84       11.59      9.27 o 
  -1  -2  18       81.71       87.92     10.16 o 
                                                 
